# Supplementary material for: Transcriptome analysis of skin fibroblasts with dominant negative COL3A1 mutations provides molecular insights into the etiopathology of vascular Ehlers-Danlos syndrome
Source: PLoS One. 2018 Jan 18;13(1):e0191220. doi: 10.1371/journal.pone.0191220 (PMC5773204; doi:10.1371/journal.pone.0191220)
Supplement: S3 Table — (XLSX) [file pone.0191220.s003.xlsx]

## Sheet: S3 Table
S3 Table. Full list of DEGs identified in vEDS patients' skin fibroblasts.
Column #	Transcript ID	gene_assignment	Gene Symbol	RefSeq	p-value adjusted (FDR 5%)	Fold-Change
25940	8113800	NM_001999 // FBN2 // fibrillin 2 // 5q23-q31 // 2201 /// ENST00000262464 // FBN2 // fib	FBN2	NM_001999	0.00342225	-6.68141
19135	8045688	NM_007115 // TNFAIP6 // tumor necrosis factor, alpha-induced protein 6 // 2q23.3 // 713	TNFAIP6	NM_007115	0.000335479	-5.42602
6075	7915612	NM_001166292 // PTCH2 // patched 2 // 1p34.1 // 8643 /// ENST00000438067 // PTCH2 // pa	PTCH2	NM_001166292	0.000254195	-4.15302
13029	7983969	NM_004701 // CCNB2 // cyclin B2 // 15q22.2 // 9133 /// ENST00000288207 // CCNB2 // cycl	CCNB2	NM_004701	0.000971685	-3.85677
27084	8124534	NM_003546 // HIST1H4L // histone cluster 1, H4l // 6p22.1 // 8368 /// ENST00000618305 /	HIST1H4L	NM_003546	4.59543e-06	-3.82307
24225	8097692	NM_001166055 // EDNRA // endothelin receptor type A // 4q31.22 // 1909 /// NM_001256283	EDNRA	NM_001166055	0.00157991	-3.62155
19977	8054517	NR_046110 // LINC01123 // long intergenic non-protein coding RNA 1123 // 2q13 // 440894	LINC01123	NR_046110	0.0024528	-3.60878
11038	7964834	NM_001005502 // CPM // carboxypeptidase M // 12q14.3 // 1368 /// NM_001874 // CPM // ca	CPM	NM_001005502	0.000137021	-3.60397
15960	8014974	NM_001067 // TOP2A // topoisomerase (DNA) II alpha // 17q21.2 // 7153 /// XM_005257632	TOP2A	NM_001067	0.000900395	-3.48326
29772	8149955	NM_001278945 // PBK // PDZ binding kinase // 8p21.2 // 55872 /// NM_018492 // PBK // PD	PBK	NM_001278945	0.00127233	-3.40362
27833	8132318	NM_001284301 // ANLN // anillin actin binding protein // 7p15-p14 // 54443 /// NM_00128	ANLN	NM_001284301	0.00125763	-3.3891
7343	7928308	NM_019058 // DDIT4 // DNA damage inducible transcript 4 // 10q22.1 // 54541 /// ENST000	DDIT4	NM_019058	2.26259e-05	-3.34257
25752	8112376	NM_001267038 // CENPK // centromere protein K // 5q12.3 // 64105 /// NM_022145 // CENPK	CENPK	NM_001267038	0.000570332	-3.2223
25348	8108301	NM_005733 // KIF20A // kinesin family member 20A // 5q31 // 10112 /// XR_948224 // KIF2	KIF20A	NM_005733	0.00792219	-3.1932
20627	8061579	NM_012112 // TPX2 // TPX2, microtubule-associated // 20q11.2 // 22974 /// XM_011528697	TPX2	NM_012112	0.00114946	-3.17397
12490	7979307	NM_001146015 // DLGAP5 // discs, large (Drosophila) homolog-associated protein 5 // 14q	DLGAP5	NM_001146015	0.0112409	-3.08484
14638	8001133	NM_024745 // SHCBP1 // SHC SH2-domain binding protein 1 // 16q11.2 // 79801 /// XM_0115	SHCBP1	NM_024745	0.00135065	-3.04573
13534	7989647	NM_001029989 // KIAA0101 // KIAA0101 // 15q22.31 // 9768 /// NM_014736 // KIAA0101 // K	PCLAF	NM_001029989	0.00306261	-3.03163
13709	7991406	NM_001267580 // PRC1 // protein regulator of cytokinesis 1 // 15q26.1 // 9055 /// NM_00	PRC1	NM_001267580	0.00158038	-2.99875
24752	8102643	NM_001237 // CCNA2 // cyclin A2 // 4q27 // 890 /// ENST00000274026 // CCNA2 // cyclin A	CCNA2	NM_001237	0.000104826	-2.96498
26352	8117594	NM_003521 // HIST1H2BM // histone cluster 1, H2bm // 6p22.1 // 8342 /// ENST00000621112	HIST1H2BM	NM_003521	9.66561e-07	-2.94276
19834	8053231	NM_001289164 // LOXL3 // lysyl oxidase-like 3 // 2p13 // 84695 /// NM_001289165 // LOXL	LOXL3	NM_001289164	0.00011596	-2.90204
19981	8054580	NM_001278616 // BUB1 // BUB1 mitotic checkpoint serine/threonine kinase // 2q14 // 699	BUB1	NM_001278616	0.00287589	-2.88612
26747	8121502	NM_138408 // GTF3C6 // general transcription factor IIIC subunit 6 // 6q21 // 112495 //	GTF3C6	NM_138408	4.22005e-05	-2.87935
24744	8102587	NM_024574 // NDNF // neuron-derived neurotrophic factor // 4q27 // 79625 /// ENST000003	NDNF	NM_024574	0.00232341	-2.8775
11570	7970513	NM_001166017 // SKA3 // spindle and kinetochore associated complex subunit 3 // 13q12.1	SKA3	NM_001166017	0.00123109	-2.85884
11631	7971077	NM_001135934 // POSTN // periostin, osteoblast specific factor // 13q13.3 // 10631 ///	POSTN	NM_001135934	0.00288956	-2.84791
11234	7967028	NR_003137 // RNU4-2 // RNA, U4 small nuclear 2 // 12q24.31 // 26834 /// ENST00000365668	RNU4-2	NR_003137	0.000563147	-2.80018
4787	7902553	NM_006417 // IFI44 // interferon-induced protein 44 // 1p31.1 // 10561 /// XM_005270380	IFI44	NM_006417	0.000218721	-2.79705
31775	8168749	NM_014467 // SRPX2 // sushi-repeat containing protein, X-linked 2 // Xq22.1 // 27286 //	SRPX2	NM_014467	0.00628035	-2.7949
7292	7927710	NM_001170406 // CDK1 // cyclin-dependent kinase 1 // 10q21.1 // 983 /// NM_001170407 //	CDK1	NM_001170406	0.00181724	-2.77214
9481	7948906	NR_002563 // SNORD27 // small nucleolar RNA, C/D box 27 // 11q13 // 9301 /// ENST000003	SNORD27	NR_002563	5.5026e-05	-2.76961
30473	8156290	NM_001827 // CKS2 // CDC28 protein kinase regulatory subunit 2 // 9q22 // 1164 /// ENST	CKS2	NM_001827	0.00500597	-2.75062
21185	8067167	NM_003600 // AURKA // aurora kinase A // 20q13 // 6790 /// NM_198433 // AURKA // aurora	AURKA	NM_003600	0.00138949	-2.7204
23862	8094278	NM_022346 // NCAPG // non-SMC condensin I complex subunit G // 4p15.33 // 64151 /// NR_	NCAPG	NM_022346	0.00121081	-2.71971
5477	7909568	NM_001286229 // DTL // denticleless E3 ubiquitin protein ligase homolog (Drosophila) //	DTL	NM_001286229	0.00484494	-2.68754
26323	8117426	NM_003524 // HIST1H2BH // histone cluster 1, H2bh // 6p22.2 // 8345 /// ENST00000619466	HIST1H2BH	NM_003524	6.56899e-06	-2.6765
5903	7913869	NM_001145454 // STMN1 // stathmin 1 // 1p36.11 // 3925 /// NM_005563 // STMN1 // stathm	STMN1	NM_001145454	2.35678e-05	-2.67567
7448	7929334	NM_001127182 // CEP55 // centrosomal protein 55kDa // 10q23.33 // 55165 /// NM_018131 /	CEP55	NM_001127182	0.00324483	-2.67525
28469	8138289	NM_001163147 // ETV1 // ets variant 1 // 7p21.3 // 2115 /// NM_001163148 // ETV1 // ets	ETV1	NM_001163147	0.00408477	-2.66182
13060	7984257	NR_002756 // RNU5A-1 // RNA, U5A small nuclear 1 // 15q22.31 // 26831 /// ENST000003626	RNU5A-1	NR_002756	1.06901e-05	-2.6483
26322	8117422	NM_003540 // HIST1H4F // histone cluster 1, H4f // 6p22.2 // 8361 /// ENST00000244537 /	HIST1H4F	NM_003540	0.00149896	-2.63576
26661	8120838	NM_001166691 // TTK // TTK protein kinase // 6q14.1 // 7272 /// NM_003318 // TTK // TTK	TTK	NM_001166691	0.00838875	-2.62738
11656	7971296	NM_001002264 // EPSTI1 // epithelial stromal interaction 1 (breast) // 13q13.3 // 94240	EPSTI1	NM_001002264	0.00150225	-2.61998
4311	7897801	ENST00000362477 // RNU5E-1 // RNA, U5E small nuclear 1 // 1p36.22 // 26829 /// NR_00275	RNU5E-1	ENST00000362477	0.00318343	-2.61818
11657	7971311	NM_001127615 // ENOX1 // ecto-NOX disulfide-thiol exchanger 1 // 13q14.11 // 55068 ///	ENOX1	NM_001127615	0.00250646	-2.60755
5489	7909708	NM_016343 // CENPF // centromere protein F // 1q41 // 1063 /// XM_011509082 // CENPF //	CENPF	NM_016343	0.00951151	-2.59745
9483	7948910	NR_002565 // SNORD25 // small nucleolar RNA, C/D box 25 // 11q13 // 9303 /// ENST000003	SNORD25	NR_002565	8.63062e-05	-2.59177
5251	7906930	NM_031423 // NUF2 // NUF2, NDC80 kinetochore complex component // 1q23.3 // 83540 /// N	NUF2	NM_031423	0.00535025	-2.56507
13967	7994109	NM_005030 // PLK1 // polo-like kinase 1 // 16p12.2 // 5347 /// ENST00000300093 // PLK1	PLK1	NM_005030	0.00467758	-2.56278
5320	7907657	NM_001286247 // RALGPS2 // Ral GEF with PH domain and SH3 binding motif 2 // 1q25.2 //	RALGPS2	NM_001286247	9.11767e-09	-2.55629
7423	7929012	NM_020799 // STAMBPL1 // STAM binding protein-like 1 // 10q23.31 // 57559 /// XM_006717	STAMBPL1	NM_020799	0.000605889	-2.55328
12934	7982889	NM_001243142 // NUSAP1 // nucleolar and spindle associated protein 1 // 15q15.1 // 5120	NUSAP1	NM_001243142	0.00200936	-2.5495
20124	8055702	NM_004688 // NMI // N-myc (and STAT) interactor // 2q23 // 9111 /// XM_005246941 // NMI	NMI	NM_004688	0.0021849	-2.52929
25505	8109830	NM_017785 // SPDL1 // spindle apparatus coiled-coil protein 1 // 5q35.1 // 54908 /// XM	SPDL1	NM_017785	0.0040044	-2.52621
27051	8124388	NM_003537 // HIST1H3B // histone cluster 1, H3b // 6p22.2 // 8358 /// ENST00000621411 /	HIST1H3B	NM_003537	0.00160388	-2.52562
23054	8085754	NM_001012409 // SGOL1 // shugoshin-like 1 (S. pombe) // 3p24.3 // 151648 /// NM_0010124	SGOL1	NM_001012409	0.00192736	-2.50597
27082	8124527	NM_005322 // HIST1H1B // histone cluster 1, H1b // 6p22.1 // 3009 /// ENST00000331442 /	HIST1H1B	NM_005322	0.00274796	-2.50409
18847	8043310	NM_022780 // RMND5A // required for meiotic nuclear division 5 homolog A // 2p11.2 // 6	RMND5A	NM_022780	0.000200819	-2.44333
6831	7923189	NM_001305792 // KIF14 // kinesin family member 14 // 1q32.1 // 9928 /// NM_014875 // KI	KIF14	NM_001305792	0.00542267	-2.43039
12923	7982757	NM_144508 // CASC5 // cancer susceptibility candidate 5 // 15q14 // 57082 /// NM_170589	KNL1	NM_144508	0.0048225	-2.42711
27415	8127987	NR_002743 // SNORD50A // small nucleolar RNA, C/D box 50A // 6q14.3 // 26799 /// ENST00	SNORD50A	NR_002743	1.53709e-05	-2.41728
9475	7948894	ENST00000525239 // WDR74 // WD repeat domain 74 // 11q12.3 // 54663 /// ENST00000538098	WDR74	ENST00000525239	0.000180174	-2.41208
12987	7983527	NM_001198999 // SEMA6D // sema domain, transmembrane domain (TM), and cytoplasmic domai	SEMA6D	NM_001198999	4.13817e-05	-2.39743
27083	8124531	NM_003533 // HIST1H3I // histone cluster 1, H3i // 6p22.1 // 8354 /// ENST00000616365 /	HIST1H3I	NM_003533	5.66419e-06	-2.39622
29769	8149927	NM_001831 // CLU // clusterin // 8p21-p12 // 1191 /// NR_038335 // CLU // clusterin //	CLU	NM_001831	0.00052578	-2.39503
12914	7982663	NM_001128628 // PAK6 // p21 protein (Cdc42/Rac)-activated kinase 6 // 15q14 // 56924 //	PAK6	NM_001128628	0.0048741	-2.37482
28499	8138566	NM_006547 // IGF2BP3 // insulin-like growth factor 2 mRNA binding protein 3 // 7p11 //	IGF2BP3	NM_006547	0.0017703	-2.36955
8840	7943160	NR_002569 // SCARNA9 // small Cajal body-specific RNA 9 // 11q21 // 619383 /// uc001pdv	SCARNA9	NR_002569	1.87678e-05	-2.34736
14113	7995697	NM_017839 // LPCAT2 // lysophosphatidylcholine acyltransferase 2 // 16q12.2 // 54947 //	LPCAT2	NM_017839	0.000242392	-2.34299
26142	8115851	NM_003714 // STC2 // stanniocalcin 2 // 5q35.1 // 8614 /// ENST00000265087 // STC2 // s	STC2	NM_003714	0.00102931	-2.32869
13215	7985829	NM_001113378 // FANCI // Fanconi anemia complementation group I // 15q26.1 // 55215 ///	FANCI	NM_001113378	0.00122276	-2.32792
9482	7948908	NR_002564 // SNORD26 // small nucleolar RNA, C/D box 26 // 11q13 // 9302 /// ENST000003	SNORD26	NR_002564	6.40517e-05	-2.3173
22418	8079237	NM_020242 // KIF15 // kinesin family member 15 // 3p21.31 // 56992 /// XM_006713261 //	KIF15	NM_020242	0.00574087	-2.30227
7442	7929258	NM_004523 // KIF11 // kinesin family member 11 // 10q24.1 // 3832 /// ENST00000260731 /	KIF11	NM_004523	0.00852799	-2.29174
25890	8113433	NM_001962 // EFNA5 // ephrin-A5 // 5q21 // 1946 /// XM_006714565 // EFNA5 // ephrin-A5	EFNA5	NM_001962	0.00506723	-2.29068
31692	8168146	NM_012310 // KIF4A // kinesin family member 4A // Xq13.1 // 24137 /// XM_011530893 // K	KIF4A	NM_012310	0.000489572	-2.29047
6748	7922404	NR_003940 // SNORD80 // small nucleolar RNA, C/D box 80 // 1q25.1 // 26774 /// ENST0000	SNORD80	NR_003940	7.81848e-05	-2.28793
27380	8127544	NM_001402 // EEF1A1 // eukaryotic translation elongation factor 1 alpha 1 // 6q14.1 //	EEF1A1	NM_001402	1.86137e-07	-2.27893
16434	8019772	NM_005782 // ALYREF // Aly/REF export factor // 17q25.3 // 10189 /// XR_933919 // ALYRE	ALYREF	NM_005782	4.39856e-07	-2.27809
28892	8142061	NM_019042 // PUS7 // pseudouridylate synthase 7 (putative) // 7q22.3 // 54517 /// XM_00	PUS7	NM_019042	4.69451e-05	-2.26554
14831	8003204	NM_016095 // GINS2 // GINS complex subunit 2 (Psf2 homolog) // 16q24.1 // 51659 /// ENS	GINS2	NM_016095	0.00010248	-2.26332
13394	7987642	NM_016013 // NDUFAF1 // NADH dehydrogenase (ubiquinone) complex I, assembly factor 1 //	NDUFAF1	NM_016013	1.85641e-05	-2.26065
21076	8066117	NM_015474 // SAMHD1 // SAM domain and HD domain 1 // 20pter-q12 // 25939 /// XM_0052603	SAMHD1	NM_015474	0.00470751	-2.23076
27653	8130578	NR_002960 // SNORA20 // small nucleolar RNA, H/ACA box 20 // 6q25.3 // 677806 /// ENST0	SNORA20	NR_002960	0.00539526	-2.22746
12886	7982358	NM_001286479 // ARHGAP11A // Rho GTPase activating protein 11A // 15q13.2 // 9824 /// N	ARHGAP11A	NM_001286479	3.94197e-05	-2.22133
26876	8122724	NM_025218 // ULBP1 // UL16 binding protein 1 // 6q25 // 80329 /// ENST00000229708 // UL	ULBP1	NM_025218	0.000551569	-2.21662
5809	7912670	NM_001089591 // UQCRHL // ubiquinol-cytochrome c reductase hinge protein like // 1p36.2	UQCRHL	NM_001089591	1.07417e-05	-2.19897
6746	7922400	NR_003938 // SNORD81 // small nucleolar RNA, C/D box 81 // 1q25.1 // 26769 /// ENST0000	SNORD81	NR_003938	8.15582e-05	-2.19185
7228	7927108	NM_014753 // BMS1 // BMS1 ribosome biogenesis factor // 10q11.21 // 9790 /// XM_0052718	BMS1	NM_014753	6.08318e-06	-2.1865
30338	8155214	NM_001256685 // MELK // maternal embryonic leucine zipper kinase // 9p13.2 // 9833 ///	MELK	NM_001256685	0.00368768	-2.18099
10874	7963157	NM_001126103 // RACGAP1 // Rac GTPase activating protein 1 // 12q13.12 // 29127 /// NM_	RACGAP1	NM_001126103	0.000726959	-2.17652
11380	7968658	NM_181503 // EXOSC8 // exosome component 8 // 13q13.1 // 11340 /// XM_006719763 // EXOS	EXOSC8	NM_181503	7.02011e-06	-2.16225
22935	8084708	NR_002588 // SNORA4 // small nucleolar RNA, H/ACA box 4 // 3q27 // 619568 /// ENST00000	SNORA4	NR_002588	2.5489e-05	-2.16021
27945	8133106	NR_002961 // SNORA22 // small nucleolar RNA, H/ACA box 22 // 7q11.21 // 677807 /// ENST	SNORA22	NR_002961	0.000162619	-2.15167
26118	8115666	NM_145266 // NUDCD2 // NudC domain containing 2 // 5q34 // 134492 /// XM_011534434 // N	NUDCD2	NM_145266	7.9035e-05	-2.13979
9699	7951038	NR_002973 // SNORA40 // small nucleolar RNA, H/ACA box 40 // 11q21 // 677822 /// ENST00	SNORA40	NR_002973	1.46268e-06	-2.13521
6222	7917199	NM_024686 // TTLL7 // tubulin tyrosine ligase-like family member 7 // 1p31.1 // 79739 /	TTLL7	NM_024686	0.00635379	-2.12619
6847	7923426	NM_001310326 // UBE2T // ubiquitin conjugating enzyme E2T // 1q32.1 // 29089 /// NM_014	UBE2T	NM_001310326	0.000276757	-2.11351
23644	8092095	NM_001161560 // TNIK // TRAF2 and NCK interacting kinase // 3q26.31 // 23043 /// NM_001	TNIK	NM_001161560	6.29582e-06	-2.10405
18904	8043602	NM_001281710 // NCAPH // non-SMC condensin I complex subunit H // 2q11.2 // 23397 /// N	NCAPH	NM_001281710	0.0043953	-2.1035
26298	8117225	NM_001251989 // GMNN // geminin, DNA replication inhibitor // 6p22.3 // 51053 /// NM_00	GMNN	NM_001251989	0.000169152	-2.09252
27057	8124413	NM_003539 // HIST1H4D // histone cluster 1, H4d // 6p22.2 // 8360 /// ENST00000614247 /	HIST1H4D	NM_003539	1.49871e-05	-2.0918
30729	8159004	NR_002447 // SNORD24 // small nucleolar RNA, C/D box 24 // 9q34 // 26820 /// ENST000003	SNORD24	NR_002447	0.00294933	-2.08252
6750	7922408	NR_003944 // SNORD78 // small nucleolar RNA, C/D box 78 // 1q25.1 // 692198 /// uc009ww	SNORD78	NR_003944	7.35731e-09	-2.07985
17405	8029368	NM_001037813 // ZNF284 // zinc finger protein 284 // 19q13.31 // 342909 /// XM_00525885	ZNF284	NM_001037813	2.60567e-06	-2.07187
24182	8097356	NM_001190799 // PLK4 // polo-like kinase 4 // 4q28 // 10733 /// NM_001190801 // PLK4 //	PLK4	NM_001190799	0.00565477	-2.06584
22874	8083941	NM_001258315 // ECT2 // epithelial cell transforming 2 // 3q26.1-q26.2 // 1894 /// NM_0	ECT2	NM_001258315	0.00278245	-2.06519
20187	8056693	NM_001281476 // FASTKD1 // FAST kinase domains 1 // 2q31 // 79675 /// NM_024622 // FAST	FASTKD1	NM_001281476	0.000138122	-2.06474
12965	7983306	NM_001167941 // WDR76 // WD repeat domain 76 // 15q15.3 // 79968 /// NM_024908 // WDR76	WDR76	NM_001167941	0.000591136	-2.04899
28634	8139737	NM_004577 // PSPH // phosphoserine phosphatase // 7p11.2 // 5723 /// XM_005271773 // PS	PSPH	NM_004577	0.000371231	-2.04053
4630	7901010	NM_001297655 // KIF2C // kinesin family member 2C // 1p34.1 // 11004 /// NM_001297656 /	KIF2C	NM_001297655	0.00123439	-2.0318
27378	8127534	NM_138441 // MB21D1 // Mab-21 domain containing 1 // 6q13 // 115004 /// XM_006715327 //	MB21D1	NM_138441	5.97497e-05	-2.03052
29112	8144153	NM_001281932 // NCAPG2 // non-SMC condensin II complex subunit G2 // 7q36.3 // 54892 //	NCAPG2	NM_001281932	0.000684875	-2.02691
10977	7964271	NM_000946 // PRIM1 // primase, DNA, polypeptide 1 (49kDa) // 12q13 // 5557 /// ENST0000	PRIM1	NM_000946	0.00056291	-2.02641
6751	7922410	NR_002750 // SNORD44 // small nucleolar RNA, C/D box 44 // 1q25.1 // 26806 /// ENST0000	SNORD44	NR_002750	2.97138e-05	-2.02629
10989	7964460	NM_001195053 // DDIT3 // DNA-damage-inducible transcript 3 // 12q13.1-q13.2 // 1649 ///	DDIT3	NM_001195053	8.18873e-05	-2.0258
24153	8097056	NR_002963 // SNORA24 // small nucleolar RNA, H/ACA box 24 // 4q26 // 677809 /// ENST000	SNORA24	NR_002963	0.00315773	-2.02304
11235	7967030	NR_003925 // RNU4-1 // RNA, U4 small nuclear 1 // 12q24.31 // 26835 /// ENST00000363925	RNU4-1	NR_003925	0.00502173	-2.01159
5214	7906574	NR_002190 // SUMO1P3 // SUMO1 pseudogene 3 (functional) // 1q22 // 474338 /// uc001fvw.	SUMO1P3	NR_002190	0.000768964	-2.00889
23376	8089372	NM_020890 // KIAA1524 // KIAA1524 // 3q13.13 // 57650 /// XM_006713716 // KIAA1524 // K	KIAA1524	NM_020890	0.00626004	-2.00747
31419	8165723	NM_000451 // SHOX // short stature homeobox // Xp22.33;Yp11.3 // 6473 /// NM_006883 //	SHOX	NM_000451	0.000707208	-2.00337
31216	8163672	NR_103711 // PAPPA-AS1 // PAPPA antisense RNA 1 // 9q33.2 // 493913 /// ENST00000445861	PAPPA-AS1	NR_103711	0.00524603	-2.00141
6250	7917532	NM_004120 // GBP2 // guanylate binding protein 2, interferon-inducible // 1p22.2 // 263	GBP2	NM_004120	0.000535828	-1.99702
24686	8101945	NM_002106 // H2AFZ // H2A histone family, member Z // 4q24 // 3015 /// ENST00000296417	H2AFZ	NM_002106	0.000598182	-1.99683
25483	8109639	NM_001282382 // PTTG1 // pituitary tumor-transforming 1 // 5q35.1 // 9232 /// NM_001282	PTTG1	NM_001282382	0.0110938	-1.99529
28716	8140151	NM_001278791 // RFC2 // replication factor C subunit 2 // 7q11.23 // 5982 /// NM_001278	RFC2	NM_001278791	3.51421e-05	-1.99422
25110	8105828	NM_031966 // CCNB1 // cyclin B1 // 5q12 // 891 /// ENST00000256442 // CCNB1 // cyclin B	CCNB1	NM_031966	0.00504367	-1.99294
11424	7969114	NM_001160308 // SETDB2 // SET domain, bifurcated 2 // 13q14 // 83852 /// NM_031915 // S	SETDB2	NM_001160308	0.000630092	-1.99108
18536	8040223	NM_001034 // RRM2 // ribonucleotide reductase M2 // 2p25-p24 // 6241 /// NM_001165931 /	RRM2	NM_001034	0.0018757	-1.98757
11072	7965200	NM_014167 // CCDC59 // coiled-coil domain containing 59 // 12q21.31 // 29080 /// NR_033	CCDC59	NM_014167	8.14761e-06	-1.98388
25253	8107321	NR_015370 // EPB41L4A-AS1 // EPB41L4A antisense RNA 1 // 5q22.2 // 114915 /// AB048207	EPB41L4A-AS1	NR_015370	3.82578e-06	-1.98235
24533	8100495	NM_002703 // PPAT // phosphoribosyl pyrophosphate amidotransferase // 4q12 // 5471 ///	PPAT	NM_002703	7.43458e-06	-1.9794
9480	7948904	NR_002562 // SNORD28 // small nucleolar RNA, C/D box 28 // 11q13 // 9300 /// ENST000003	SNORD28	NR_002562	0.00077352	-1.97472
18688	8041867	NM_000251 // MSH2 // mutS homolog 2 // 2p21 // 4436 /// NM_001258281 // MSH2 // mutS ho	MSH2	NM_000251	0.000141882	-1.97202
15841	8013671	NM_006461 // SPAG5 // sperm associated antigen 5 // 17q11.2 // 10615 /// ENST0000032176	SPAG5	NM_006461	0.00800451	-1.96859
19987	8054702	NM_001304361 // CKAP2L // cytoskeleton associated protein 2-like // 2q13 // 150468 ///	CKAP2L	NM_001304361	0.00218367	-1.96808
28145	8135211	NM_001145268 // FAM185A // family with sequence similarity 185, member A // 7q22.1 // 2	FAM185A	NM_001145268	1.28439e-05	-1.96329
4879	7903461	NM_001113226 // NTNG1 // netrin G1 // 1p13.3 // 22854 /// NM_001113228 // NTNG1 // netr	NTNG1	NM_001113226	0.00962395	-1.95936
29947	8151457	NM_001040708 // HEY1 // hes-related family bHLH transcription factor with YRPW motif 1	HEY1	NM_001040708	0.0135952	-1.95868
6186	7916836	NM_001018067 // SERBP1 // SERPINE1 mRNA binding protein 1 // 1p31 // 26135 /// NM_00101	SERBP1	NM_001018067	0.0118903	-1.95789
10393	7957793	NM_022496 // ACTR6 // ARP6 actin-related protein 6 homolog (yeast) // 12q23.1 // 64431	ACTR6	NM_022496	7.88863e-05	-1.95506
17941	8034772	NM_018154 // ASF1B // anti-silencing function 1B histone chaperone // 19p13.12 // 55723	ASF1B	NM_018154	0.00274808	-1.94913
18820	8043036	BC070280 // DHFR // dihydrofolate reductase // 5q14.1 // 1719 /// EU145592 // DHFR // d	DHFR	BC070280	0.000526086	-1.94651
24948	8104234	NM_001166260 // TRIP13 // thyroid hormone receptor interactor 13 // 5p15.33 // 9319 ///	TRIP13	NM_001166260	0.00327192	-1.94583
31496	8166469	NM_002970 // SAT1 // spermidine/spermine N1-acetyltransferase 1 // Xp22.1 // 6303 /// N	SAT1	NM_002970	0.00355561	-1.94324
5992	7914878	NM_001190481 // CLSPN // claspin // 1p34.2 // 63967 /// NM_022111 // CLSPN // claspin /	CLSPN	NM_001190481	0.0107012	-1.94022
19948	8054217	NM_005783 // TXNDC9 // thioredoxin domain containing 9 // 2q11.2 // 10190 /// ENST00000	TXNDC9	NM_005783	0.000143313	-1.93883
25187	8106709	NM_001131028 // ATG10 // autophagy related 10 // 5q14.1 // 83734 /// NM_031482 // ATG10	ATG10	NM_001131028	2.38822e-05	-1.93468
26321	8117415	NM_003532 // HIST1H3E // histone cluster 1, H3e // 6p22.2 // 8353 /// ENST00000614911 /	HIST1H3E	NM_003532	0.00055711	-1.9338
26176	8116227	NM_020666 // CLK4 // CDC like kinase 4 // 5q35 // 57396 /// XM_005265947 // CLK4 // CDC	CLK4	NM_020666	0.00011691	-1.92772
11905	7973414	NM_001042635 // NGDN // neuroguidin, EIF4E binding protein // 14q11.2 // 25983 /// NM_0	NGDN	NM_001042635	3.65593e-08	-1.92526
16445	8019857	NM_006101 // NDC80 // NDC80 kinetochore complex component // 18p11.32 // 10403 /// ENST	NDC80	NM_006101	0.0128115	-1.92513
10370	7957570	NM_005761 // PLXNC1 // plexin C1 // 12q23.3 // 10154 /// NR_037687 // PLXNC1 // plexin	PLXNC1	NM_005761	0.0131016	-1.91849
26818	8122136	NM_001016 // RPS12 // ribosomal protein S12 // 6q23.2 // 6206 /// ENST00000230050 // RP	RPS12	NM_001016	7.62279e-05	-1.91752
11959	7973936	NM_001282232 // PSMA6 // proteasome subunit alpha 6 // 14q13 // 5687 /// NM_001282233 /	PSMA6	NM_001282232	1.67522e-08	-1.90666
20447	8059852	NR_024322 // MSL3P1 // male-specific lethal 3 homolog (Drosophila) pseudogene 1 // 2q37	MSL3P1	NR_024322	0.000686686	-1.90428
25275	8107532	NM_000414 // HSD17B4 // hydroxysteroid (17-beta) dehydrogenase 4 // 5q21 // 3295 /// NM	HSD17B4	NM_000414	0.000204686	-1.9035
16438	8019802	NR_002716 // RNU2-1 // RNA, U2 small nuclear 1 // 17q12 // 6066 /// ENST00000525239 //	RNU2-1	NR_002716	6.91005e-06	-1.90026
28165	8135378	NM_002736 // PRKAR2B // protein kinase, cAMP-dependent, regulatory, type II, beta // 7q	PRKAR2B	NM_002736	0.00159327	-1.89507
24884	8103722	AY956762 // HSP90AA6P // heat shock protein 90kDa alpha (cytosolic), class A member 6,	HSP90AA6P	AY956762	3.64681e-05	-1.89486
25376	8108603	NM_001278731 // HARS2 // histidyl-tRNA synthetase 2, mitochondrial // 5q31.3 // 23438 /	HARS2	NM_001278731	1.3997e-07	-1.89346
11024	7964733	NR_026825 // RPSAP52 // ribosomal protein SA pseudogene 52 // 12q14.3 // 204010 /// ENS	RPSAP52	NR_026825	0.00929161	-1.88963
6916	7924119	NM_001199809 // INTS7 // integrator complex subunit 7 // 1q32.3 // 25896 /// NM_0011998	INTS7	NM_001199809	0.000976286	-1.88731
9626	7950374	NM_001288748 // P4HA3 // prolyl 4-hydroxylase, alpha polypeptide III // 11q13.4 // 2832	P4HA3	NM_001288748	0.0100864	-1.88713
13473	7988838	NM_001286430 // LEO1 // LEO1 homolog, Paf1/RNA polymerase II complex component // 15q21	LEO1	NM_001286430	1.36536e-05	-1.88422
30730	8159006	NR_000017 // SNORD36B // small nucleolar RNA, C/D box 36B // 9q34 // 26814 /// ENST0000	SNORD36B	NR_000017	8.72666e-06	-1.88349
13149	7985166	NM_004136 // IREB2 // iron responsive element binding protein 2 // 15q25.1 // 3658 ///	IREB2	NM_004136	2.09028e-07	-1.88236
27626	8130374	NM_001142522 // FBXO5 // F-box protein 5 // 6q25.2 // 26271 /// NM_012177 // FBXO5 // F	FBXO5	NM_001142522	0.000467054	-1.87611
32518	8175288	NM_001306188 // MOSPD1 // motile sperm domain containing 1 // Xq26.3 // 56180 /// NM_01	MOSPD1	NM_001306188	0.0012208	-1.87447
31780	8168794	NM_006733 // CENPI // centromere protein I // Xq22.1 // 2491 /// XM_005262111 // CENPI	CENPI	NM_006733	0.00716389	-1.87405
7613	7931187	NM_001007793 // BUB3 // BUB3 mitotic checkpoint protein // 10q26 // 9184 /// NM_004725	BUB3	NM_001007793	0.000144247	-1.86973
6765	7922504	NM_001001740 // RFWD2 // ring finger and WD repeat domain 2, E3 ubiquitin protein ligas	RFWD2	NM_001001740	6.20721e-05	-1.86802
28474	8138361	AY927233 // RPL36A // ribosomal protein L36a // Xq22.1 // 6173 /// BC001781 // RPL36A /	RPL36A	AY927233	3.55485e-05	-1.86658
4561	7900167	NM_001256875 // CDCA8 // cell division cycle associated 8 // 1p34.3 // 55143 /// NM_018	CDCA8	NM_001256875	0.00722066	-1.86436
26749	8121510	NM_001289111 // RPF2 // ribosome production factor 2 homolog // 6q21 // 84154 /// NM_03	RPF2	NM_001289111	0.00564569	-1.86219
10531	7959408	NM_014708 // KNTC1 // kinetochore associated 1 // 12q24.31 // 9735 /// XM_006719706 //	KNTC1	NM_014708	0.000870744	-1.85829
13530	7989611	NM_001014812 // FAM96A // family with sequence similarity 96, member A // 15q22.31 // 8	FAM96A	NM_001014812	3.16959e-05	-1.85712
20533	8060745	NM_001270691 // SMOX // spermine oxidase // 20p13 // 54498 /// NM_175839 // SMOX // spe	SMOX	NM_001270691	0.000150447	-1.85652
18597	8040655	NM_033505 // EPT1 // ethanolaminephosphotransferase 1 // 2p23.3 // 85465 /// ENST000002	SELENOI	NM_033505	0.000269509	-1.85631
20242	8057554	ENST00000406752 // CACYBP // calcyclin binding protein // 1q24-q25 // 27101 /// OTTHUMT	CACYBP	ENST00000406752	0.000124878	-1.8541
24412	8099364	NM_053042 // ZNF518B // zinc finger protein 518B // 4p16.1 // 85460 /// XM_005248193 //	ZNF518B	NM_053042	0.000504537	-1.85192
9759	7951535	NM_153705 // KDELC2 // KDEL (Lys-Asp-Glu-Leu) containing 2 // 11q22.3 // 143888 /// XM_	KDELC2	NM_153705	0.00193226	-1.85082
19342	8047784	NM_001285549 // ZDBF2 // zinc finger, DBF-type containing 2 // 2q33.3 // 57683 /// NM_0	ZDBF2	NM_001285549	0.00466759	-1.8487
30607	8157650	NM_000962 // PTGS1 // prostaglandin-endoperoxide synthase 1 (prostaglandin G/H synthase	PTGS1	NM_000962	0.00116997	-1.84756
11956	7973902	NM_001146282 // SRP54 // signal recognition particle 54kDa // 14q13.2 // 6729 /// NM_00	SRP54	NM_001146282	5.56248e-07	-1.84736
12240	7976812	NR_003232 // SNORD113-4 // small nucleolar RNA, C/D box 113-4 // 14q32.31 // 767564 ///	SNORD113-4	NR_003232	0.00486482	-1.84712
28795	8141050	NM_001006 // RPS3A // ribosomal protein S3A // 4q31.2-q31.3 // 6189 /// ENST00000274065	RPS3A	NM_001006	3.05032e-05	-1.84696
7276	7927599	NM_001079516 // ASAH2B // N-acylsphingosine amidohydrolase (non-lysosomal ceramidase) 2	ASAH2B	NM_001079516	0.000117616	-1.84559
4650	7901212	NM_001297565 // UQCRH // ubiquinol-cytochrome c reductase hinge protein // 1p34.1 // 73	UQCRH	NM_001297565	3.33275e-05	-1.84439
29948	8151471	NM_014018 // MRPS28 // mitochondrial ribosomal protein S28 // 8q21.1-q21.2 // 28957 ///	MRPS28	NM_014018	0.00324711	-1.84348
11431	7969171	NR_002605 // DLEU1 // deleted in lymphocytic leukemia 1 (non-protein coding) // 13q14.3	DLEU1	NR_002605	4.51049e-05	-1.84243
10813	7962349	NM_001099650 // GXYLT1 // glucoside xylosyltransferase 1 // 12q12 // 283464 /// NM_1736	GXYLT1	NM_001099650	9.30933e-05	-1.84223
6302	7918008	NM_001918 // DBT // dihydrolipoamide branched chain transacylase E2 // 1p31 // 1629 ///	DBT	NM_001918	7.2415e-06	-1.83871
9873	7952522	NM_001271985 // PUS3 // pseudouridylate synthase 3 // 11q24.2 // 83480 /// NM_031307 //	PUS3	NM_001271985	0.000579787	-1.83472
17505	8030364	NR_000019 // SNORD34 // small nucleolar RNA, C/D box 34 // 19q13.3 // 26817 /// ENST000	SNORD34	NR_000019	2.98168e-05	-1.83421
6754	7922416	NR_003941 // SNORD75 // small nucleolar RNA, C/D box 75 // 1q25.1 // 692195 /// uc009ww	SNORD75	NR_003941	6.45162e-05	-1.83326
25753	8112388	NM_001656 // TRIM23 // tripartite motif containing 23 // 5q12.3 // 373 /// NM_033227 //	TRIM23	NM_001656	2.96089e-07	-1.83307
21693	8071920	NM_001278656 // SNRPD3 // small nuclear ribonucleoprotein D3 polypeptide // 22q11.23 //	SNRPD3	NM_001278656	3.39273e-07	-1.8269
26074	8115205	NR_026867 // ZNF300P1 // zinc finger protein 300 pseudogene 1 (functional) // 5q33.1 //	ZNF300P1	NR_026867	0.0114504	-1.82639
16443	8019842	NM_001071 // TYMS // thymidylate synthetase // 18p11.32 // 7298 /// ENST00000323224 //	TYMS	NM_001071	0.00245686	-1.82612
20087	8055426	NM_005915 // MCM6 // minichromosome maintenance complex component 6 // 2q21 // 4175 ///	MCM6	NM_005915	0.000401345	-1.82463
27747	8131441	AK123300 // LOC100419773 // zinc finger protein 33B pseudogene // --- // 100419773	LOC100419773	AK123300	0.00270196	-1.82353
24308	8098414	NM_021928 // SPCS3 // signal peptidase complex subunit 3 // 4q34.2 // 60559 /// ENST000	SPCS3	NM_021928	8.39276e-05	-1.8232
15657	8011823	NM_032530 // ZNF594 // zinc finger protein 594 // 17p13 // 84622 /// XM_005256827 // ZN	ZNF594	NM_032530	5.27391e-05	-1.81734
17225	8027390	NM_006627 // POP4 // POP4 homolog, ribonuclease P/MRP subunit // 19q12 // 10775 /// NR_	POP4	NM_006627	4.45949e-06	-1.8168
29359	8146448	NM_014175 // MRPL15 // mitochondrial ribosomal protein L15 // 8q11.2-q13 // 29088 /// E	MRPL15	NM_014175	0.000966944	-1.8153
8841	7943162	NM_001286067 // C11orf54 // chromosome 11 open reading frame 54 // 11q21 // 28970 /// N	C11orf54	NM_001286067	0.00913208	-1.81412
31058	8162039	NM_032307 // C9orf64 // chromosome 9 open reading frame 64 // 9q21.32 // 84267 /// XM_0	C9orf64	NM_032307	0.000176501	-1.81054
9934	7953218	NM_001130862 // RAD51AP1 // RAD51 associated protein 1 // 12p13.2-p13.1 // 10635 /// NM	RAD51AP1	NM_001130862	0.00105333	-1.80898
19796	8052845	NM_022037 // TIA1 // TIA1 cytotoxic granule-associated RNA binding protein // 2p13 // 7	TIA1	NM_022037	3.64881e-06	-1.80857
6191	7916862	NM_001002292 // WLS // wntless Wnt ligand secretion mediator // 1p31.3 // 79971 /// NM_	WLS	NM_001002292	0.010434	-1.80823
4493	7899480	NR_002907 // SNORA73A // small nucleolar RNA, H/ACA box 73A // 1p36.1 // 6080 /// ENST0	SNORA73A	NR_002907	0.000577404	-1.80818
4521	7899774	NM_004964 // HDAC1 // histone deacetylase 1 // 1p34 // 3065 /// XM_011541309 // HDAC1 /	HDAC1	NM_004964	0.000300007	-1.80517
6483	7919645	NM_001278719 // SV2A // synaptic vesicle glycoprotein 2A // 1q21.2 // 9900 /// NM_01484	SV2A	NM_001278719	3.23288e-06	-1.80088
32488	8175052	NM_001130846 // AIFM1 // apoptosis-inducing factor, mitochondrion-associated, 1 // Xq26	AIFM1	NM_001130846	0.000798743	-1.80085
20287	8058127	NM_001162407 // CLK1 // CDC like kinase 1 // 2q33 // 1195 /// NM_004071 // CLK1 // CDC	CLK1	NM_001162407	0.000106782	-1.80053
13069	7984330	NM_001287821 // ZWILCH // zwilch kinetochore protein // 15q22.31 // 55055 /// NM_001287	ZWILCH	NM_001287821	0.00300661	-1.79987
13411	7988031	OTTHUMT00000349866 // RPS3AP47 // ribosomal protein S3a pseudogene 47 // 15q15.2 // 146	RPS3AP47	OTTHUMT00000349866	9.1162e-05	-1.79678
23014	8085287	AF220047 // BRK1 // BRICK1, SCAR/WAVE actin-nucleating complex subunit // 3p25.3 // 558	BRK1	AF220047	0.00012813	-1.79593
12659	7980990	NM_032490 // C14orf142 // chromosome 14 open reading frame 142 // 14q32.12 // 84520 ///	GON7	NM_032490	3.70367e-06	-1.79566
12193	7976336	NM_175748 // UBR7 // ubiquitin protein ligase E3 component n-recognin 7 (putative) // 1	UBR7	NM_175748	0.00640015	-1.79302
18031	8035789	NR_036455 // ZNF826P // zinc finger protein 826, pseudogene // 19p12 // 664701 /// BC01	ZNF826P	NR_036455	0.00066017	-1.79205
7691	7932069	NM_014142 // NUDT5 // nudix hydrolase 5 // 10p14 // 11164 /// XM_011519304 // NUDT5 //	NUDT5	NM_014142	0.00164127	-1.78977
27762	8131583	NM_001159767 // BZW2 // basic leucine zipper and W2 domains 2 // 7p21.1 // 28969 /// NM	BZW2	NM_001159767	0.000922887	-1.78605
13152	7985202	NM_001102667 // PSMA4 // proteasome subunit alpha 4 // 15q25.1 // 5685 /// NM_001102668	PSMA4	NM_001102667	2.32553e-05	-1.78601
7356	7928401	NM_203298 // CHCHD1 // coiled-coil-helix-coiled-coil-helix domain containing 1 // 10q22	CHCHD1	NM_203298	1.644e-05	-1.78466
8890	7943690	NM_004398 // DDX10 // DEAD (Asp-Glu-Ala-Asp) box polypeptide 10 // 11q22-q23 // 1662 //	DDX10	NM_004398	0.00954563	-1.78237
25681	8111677	NM_001127671 // LIFR // leukemia inhibitory factor receptor alpha // 5p13-p12 // 3977 /	LIFR	NM_001127671	0.00106421	-1.7815
11343	7968226	NM_000982 // RPL21 // ribosomal protein L21 // 13q12.2 // 6144 /// ENST00000483765 // R	RPL21	NM_000982	0.000104342	-1.78039
32368	8174103	NM_000167 // GK // glycerol kinase // Xp21.3 // 2710 /// NM_001128127 // GK // glycerol	GK	NM_000167	0.00837253	-1.78027
16205	8017262	NM_032043 // BRIP1 // BRCA1 interacting protein C-terminal helicase 1 // 17q22.2 // 839	BRIP1	NM_032043	0.000114638	-1.7787
32041	8171013	NM_001303543 // VBP1 // von Hippel-Lindau binding protein 1 // Xq28 // 7411 /// NM_0013	VBP1	NM_001303543	0.00679119	-1.77416
4796	7902634	NM_025065 // RPF1 // ribosome production factor 1 homolog // 1p22.3 // 80135 /// ENST00	RPF1	NM_025065	0.000142063	-1.77379
25969	8114193	NM_001033503 // SAR1B // secretion associated, Ras related GTPase 1B // 5q31.1 // 51128	SAR1B	NM_001033503	6.1935e-05	-1.77288
9694	7951008	NM_024116 // TAF1D // TATA box binding protein associated factor 1D // 11q21 // 79101 /	TAF1D	NM_024116	1.20753e-05	-1.7722
29718	8149399	NM_152271 // LONRF1 // LON peptidase N-terminal domain and ring finger 1 // 8p23.1 // 9	LONRF1	NM_152271	0.000172359	-1.77096
18790	8042830	NM_006636 // MTHFD2 // methylenetetrahydrofolate dehydrogenase (NADP+ dependent) 2, met	MTHFD2	NM_006636	0.00204015	-1.77078
23899	8094688	NM_001278590 // LIAS // lipoic acid synthetase // 4p14 // 11019 /// NM_001278591 // LIA	LIAS	NM_001278590	0.000105232	-1.76905
17571	8030978	NM_138374 // ZNF845 // zinc finger protein 845 // 19q13.42 // 91664 /// XM_005259401 //	ZNF845	NM_138374	0.000126451	-1.76772
15453	8009353	NM_012417 // PITPNC1 // phosphatidylinositol transfer protein, cytoplasmic 1 // 17q24.2	PITPNC1	NM_012417	0.000883721	-1.76374
14914	8003953	NM_001270481 // PSMB6 // proteasome subunit beta 6 // 17p13 // 5694 /// NM_002798 // PS	PSMB6	NM_001270481	5.6753e-06	-1.76174
27693	8130952	NM_002793 // PSMB1 // proteasome subunit beta 1 // 6q27 // 5689 /// ENST00000262193 //	PSMB1	NM_002793	2.19963e-06	-1.76134
23065	8085815	NM_001068 // TOP2B // topoisomerase (DNA) II beta // 3p24 // 7155 /// XM_005265427 // T	TOP2B	NM_001068	0.000128718	-1.76043
20259	8057719	NM_014362 // HIBCH // 3-hydroxyisobutyryl-CoA hydrolase // 2q32.2 // 26275 /// NM_19804	HIBCH	NM_014362	9.86886e-05	-1.75549
9434	7948424	NM_017840 // MRPL16 // mitochondrial ribosomal protein L16 // 11q12.1 // 54948 /// XM_0	MRPL16	NM_017840	2.82542e-08	-1.75536
12489	7979281	NM_001008396 // WDHD1 // WD repeat and HMG-box DNA binding protein 1 // 14q22.2 // 1116	WDHD1	NM_001008396	0.00145612	-1.75451
31177	8163185	NM_001244938 // TXN // thioredoxin // 9q31 // 7295 /// NM_003329 // TXN // thioredoxin	TXN	NM_001244938	0.00789828	-1.75386
27080	8124521	NM_003541 // HIST1H4K // histone cluster 1, H4k // 6p22.1 // 8362 /// NM_021968 // HIST	HIST1H4K	NM_003541	5.93732e-07	-1.7528
18937	8043995	NM_000877 // IL1R1 // interleukin 1 receptor, type I // 2q12 // 3554 /// NM_001288706 /	IL1R1	NM_000877	0.0114974	-1.75057
6949	7924476	NM_001201536 // TAF1A // TATA box binding protein (TBP)-associated factor, RNA polymera	TAF1A	NM_001201536	0.00190505	-1.75006
23559	8091354	NM_003071 // HLTF // helicase-like transcription factor // 3q25.1-q26.1 // 6596 /// NM_	HLTF	NM_003071	0.000436409	-1.74795
12036	7974587	NM_018477 // ACTR10 // actin-related protein 10 homolog (S. cerevisiae) // 14q23.1 // 5	ACTR10	NM_018477	2.50521e-06	-1.7475
25378	8108627	NR_026703 // VTRNA1-1 // vault RNA 1-1 // 5q31.3 // 56664 /// uc011czv.1 // VTRNA1-1 //	VTRNA1-1	NR_026703	5.69108e-05	-1.74716
7049	7925480	NM_000143 // FH // fumarate hydratase // 1q42.1 // 2271 /// XM_011544132 // FH // fumar	FH	NM_000143	0.000365775	-1.74696
9756	7951485	NM_017515 // SLC35F2 // solute carrier family 35, member F2 // 11q22.3 // 54733 /// XM_	SLC35F2	NM_017515	0.000756258	-1.74526
24099	8096533	OTTHUMT00000363062 // COX7A2P2 // cytochrome c oxidase subunit VIIa polypeptide 2 (live	COX7A2P2	OTTHUMT00000363062	7.13666e-06	-1.74447
22689	8082133	NM_006810 // PDIA5 // protein disulfide isomerase family A, member 5 // 3q21.1 // 10954	PDIA5	NM_006810	0.00222136	-1.74428
4968	7904433	NM_006623 // PHGDH // phosphoglycerate dehydrogenase // 1p12 // 26227 /// XM_011541226	PHGDH	NM_006623	6.80252e-05	-1.74384
11361	7968333	NM_005800 // USPL1 // ubiquitin specific peptidase like 1 // 13q12.3 // 10208 /// XM_00	USPL1	NM_005800	3.61314e-05	-1.73944
28257	8136341	NM_001293085 // BPGM // 2,3-bisphosphoglycerate mutase // 7q33 // 669 /// NM_001724 //	BPGM	NM_001293085	2.45325e-05	-1.73696
17769	8032749	NR_002602 // SNORD37 // small nucleolar RNA, C/D box 37 // 19p13.3 // 26812 /// ENST000	SNORD37	NR_002602	0.000405996	-1.73561
14265	7997381	NM_001100624 // CENPN // centromere protein N // 16q23.2 // 55839 /// NM_001100625 // C	CENPN	NM_001100624	0.00225146	-1.73487
19674	8051583	NM_000104 // CYP1B1 // cytochrome P450, family 1, subfamily B, polypeptide 1 // 2p22.2	CYP1B1	NM_000104	0.000940766	-1.7306
6753	7922414	NR_003942 // SNORD76 // small nucleolar RNA, C/D box 76 // 1q25.1 // 692196 /// ENST000	SNORD76	NR_003942	0.000418255	-1.72989
13656	7990949	ENST00000503040 // RPL9 // ribosomal protein L9 // 4p13 // 6133 /// ENST00000506581 //	RPL9	ENST00000503040	4.51311e-07	-1.72964
9281	7947248	NM_031217 // KIF18A // kinesin family member 18A // 11p14.1 // 81930 /// ENST0000026318	KIF18A	NM_031217	0.0125575	-1.72935
30541	8156982	NM_001042550 // SMC2 // structural maintenance of chromosomes 2 // 9q31.1 // 10592 ///	SMC2	NM_001042550	0.00627303	-1.72617
16760	8022814	ENST00000551702 // HNRNPA1 // heterogeneous nuclear ribonucleoprotein A1 // 12q13.1 //	HNRNPA1	ENST00000551702	6.34708e-05	-1.72205
14287	7997642	NM_031476 // CRISPLD2 // cysteine-rich secretory protein LCCL domain containing 2 // 16	CRISPLD2	NM_031476	0.00208941	-1.72019
22916	8084423	NM_001278708 // PSMD2 // proteasome 26S subunit, non-ATPase 2 // 3q27.1 // 5708 /// NM_	PSMD2	NM_001278708	0.00441081	-1.71941
32432	8174610	NM_001243963 // LRCH2 // leucine-rich repeats and calponin homology (CH) domain contain	LRCH2	NM_001243963	0.00026154	-1.71852
12150	7975976	NM_012111 // AHSA1 // AHA1, activator of heat shock 90kDa protein ATPase homolog 1 (yea	AHSA1	NM_012111	1.82158e-05	-1.71785
7604	7931097	NM_002775 // HTRA1 // HtrA serine peptidase 1 // 10q26.3 // 5654 /// ENST00000368984 //	HTRA1	NM_002775	0.000331181	-1.71714
9575	7949894	OTTHUMT00000350919 // RPL37P2 // ribosomal protein L37 pseudogene 2 // 11q13 // 116730	RPL37P2	OTTHUMT00000350919	0.00498935	-1.71629
14925	8004144	NM_001258217 // MIS12 // MIS12 kinetochore complex component // 17p13.2 // 79003 /// NM	MIS12	NM_001258217	1.84315e-05	-1.71396
10412	7958031	NM_017915 // PARPBP // PARP1 binding protein // 12q23.2 // 55010 /// XM_011538506 // PA	PARPBP	NM_017915	0.0027263	-1.71395
17407	8029377	NM_013398 // ZNF224 // zinc finger protein 224 // 19q13.2 // 7767 /// XM_005259221 // Z	ZNF224	NM_013398	0.000342624	-1.71038
23483	8090533	NM_001199469 // ISY1 // ISY1 splicing factor homolog // 3q21.3 // 57461 /// NM_00120489	ISY1	NM_001199469	4.76116e-05	-1.70887
30428	8155883	NM_012383 // OSTF1 // osteoclast stimulating factor 1 // 9q13-q21.2 // 26578 /// XM_006	OSTF1	NM_012383	0.0012189	-1.70733
27561	8129590	NM_003569 // STX7 // syntaxin 7 // 6q23.1 // 8417 /// XM_011536178 // STX7 // syntaxin	STX7	NM_003569	6.04094e-05	-1.70724
16285	8018305	NM_001002032 // HN1 // hematological and neurological expressed 1 // 17q25.1 // 51155 /	HN1	NM_001002032	4.6656e-05	-1.70695
27402	8127767	NM_022726 // ELOVL4 // ELOVL fatty acid elongase 4 // 6q14 // 6785 /// ENST00000369816	ELOVL4	NM_022726	0.00516075	-1.70643
24217	8097647	NM_001040876 // ABCE1 // ATP binding cassette subfamily E member 1 // 4q31 // 6059 ///	ABCE1	NM_001040876	0.000503688	-1.70563
20593	8061324	NM_012255 // XRN2 // 5-3 exoribonuclease 2 // 20p11.2-p11.1 // 22803 /// XM_011529184 /	XRN2	NM_012255	9.89144e-05	-1.7056
27383	8127629	NM_001865 // COX7A2 // cytochrome c oxidase subunit VIIa polypeptide 2 (liver) // 6q12	COX7A2	NM_001865	9.63047e-05	-1.70488
27607	8130071	NM_024713 // KATNBL1 // katanin p80 subunit B-like 1 // 15q14 // 79768 /// XM_005254666	KATNBL1	NM_024713	0.000163432	-1.70454
24968	8104449	NM_001306153 // CCT5 // chaperonin containing TCP1, subunit 5 (epsilon) // 5p15.2 // 22	CCT5	NM_001306153	0.00114622	-1.70416
24674	8101828	NM_005723 // TSPAN5 // tetraspanin 5 // 4q23 // 10098 /// XM_005262680 // TSPAN5 // tet	TSPAN5	NM_005723	0.00431797	-1.70395
17645	8031632	NR_003127 // ZNF542P // zinc finger protein 542, pseudogene // 19q13.43 // 147947 /// N	ZNF542P	NR_003127	0.000470662	-1.70325
10466	7958784	NM_000690 // ALDH2 // aldehyde dehydrogenase 2 family (mitochondrial) // 12q24.2 // 217	ALDH2	NM_000690	0.00258888	-1.70323
28902	8142120	NM_005746 // NAMPT // nicotinamide phosphoribosyltransferase // 7q22.3 // 10135 /// XM_	NAMPT	NM_005746	0.00432394	-1.70264
26888	8122818	NM_001286562 // ARMT1 // acidic residue methyltransferase 1 // 6q25.1 // 79624 /// NM_0	ARMT1	NM_001286562	8.92717e-05	-1.70246
22750	8082816	NM_021203 // SRPRB // signal recognition particle receptor, B subunit // 3q22.1 // 5847	SRPRB	NM_021203	0.00230355	-1.70246
16972	8024900	NM_001048201 // UHRF1 // ubiquitin-like with PHD and ring finger domains 1 // 19p13.3 /	UHRF1	NM_001048201	0.00135309	-1.70208
6339	7918467	NM_001006945 // LRIF1 // ligand dependent nuclear receptor interacting factor 1 // 1p13	LRIF1	NM_001006945	4.17436e-06	-1.70153
28062	8134257	NM_004126 // GNG11 // guanine nucleotide binding protein (G protein), gamma 11 // 7q21	GNG11	NM_004126	0.000356801	-1.70124
29964	8151561	NM_001170796 // ZFAND1 // zinc finger, AN1-type domain 1 // 8q21.13 // 79752 /// NM_001	ZFAND1	NM_001170796	0.00206042	-1.69973
14550	8000409	OTTHUMT00000417269 // HMGN2P5 // high mobility group nucleosomal binding domain 2 pseud	HMGN2P5	OTTHUMT00000417269	9.44347e-07	-1.69867
26553	8119595	NM_198486 // RPL7L1 // ribosomal protein L7-like 1 // 6p21.1 // 285855 /// XM_005249026	RPL7L1	NM_198486	9.0191e-07	-1.69782
18475	8039692	NM_001144989 // ZNF814 // zinc finger protein 814 // 19q13.43 // 730051 /// ENST0000043	ZNF814	NM_001144989	0.00119693	-1.69666
21525	8070411	NR_026542 // B3GALT5-AS1 // B3GALT5 antisense RNA 1 // 21q22.2 // 114041 /// NR_026543	B3GALT5-AS1	NR_026542	5.57358e-05	-1.69567
6279	7917771	NM_014597 // DNTTIP2 // deoxynucleotidyltransferase, terminal, interacting protein 2 //	DNTTIP2	NM_014597	3.73587e-05	-1.69481
18660	8041542	NM_138801 // GALM // galactose mutarotase (aldose 1-epimerase) // 2p22.1 // 130589 ///	GALM	NM_138801	0.000176345	-1.69438
27843	8132406	NM_005402 // RALA // v-ral simian leukemia viral oncogene homolog A (ras related) // 7p	RALA	NM_005402	3.17098e-06	-1.69391
14781	8002660	NM_001142317 // TXNL4B // thioredoxin-like 4B // 16q22.2 // 54957 /// NM_001142318 // T	TXNL4B	NM_001142317	3.58394e-05	-1.69386
27330	8127031	NM_001270472 // MCM3 // minichromosome maintenance complex component 3 // 6p12 // 4172	MCM3	NM_001270472	0.00161083	-1.69207
12067	7975045	NM_005956 // MTHFD1 // methylenetetrahydrofolate dehydrogenase (NADP+ dependent) 1, met	MTHFD1	NM_005956	0.00281808	-1.69201
29786	8150103	NM_002095 // GTF2E2 // general transcription factor IIE subunit 2 // 8p12 // 2961 /// X	GTF2E2	NM_002095	7.5415e-07	-1.6911
24310	8098423	NM_018248 // NEIL3 // nei-like DNA glycosylase 3 // 4q34.3 // 55247 /// ENST00000264596	NEIL3	NM_018248	0.00433415	-1.6892
27416	8127989	NR_003044 // SNORD50B // small nucleolar RNA, C/D box 50B // 6q14.3 // 692088 /// uc010	SNORD50B	NR_003044	0.00373762	-1.688
19187	8046201	NM_001294145 // SSB // Sjogren syndrome antigen B (autoantigen La) // 2q31.1 // 6741 //	SSB	NM_001294145	1.36331e-06	-1.68636
15721	8012581	NM_004853 // STX8 // syntaxin 8 // 17p12 // 9482 /// NR_033656 // STX8 // syntaxin 8 //	STX8	NM_004853	0.00218345	-1.68458
5896	7913814	NM_015484 // SYF2 // SYF2 pre-mRNA-splicing factor // 1p36.11 // 25949 /// NM_207170 //	SYF2	NM_015484	0.00577333	-1.68425
11384	7968711	NM_001145079 // COG6 // component of oligomeric golgi complex 6 // 13q14.11 // 57511 //	COG6	NM_001145079	5.05567e-05	-1.68357
5555	7910387	NM_021205 // RHOU // ras homolog family member U // 1q42.11-q42.3 // 58480 /// NR_03796	RHOU	NM_021205	0.00654085	-1.68283
23010	8085263	NM_018447 // EMC3 // ER membrane protein complex subunit 3 // 3p25.3 // 55831 /// XM_00	EMC3	NM_018447	1.91118e-06	-1.68193
14817	8003068	NM_005792 // MPHOSPH6 // M-phase phosphoprotein 6 // 16q23.3 // 10200 /// XM_011522808	MPHOSPH6	NM_005792	0.000922565	-1.68192
12298	7977340	NM_033271 // BTBD6 // BTB (POZ) domain containing 6 // 14q32 // 90135 /// XM_005268188	BTBD6	NM_033271	1.66364e-08	-1.68064
24270	8098084	NM_001281737 // ETFDH // electron-transferring-flavoprotein dehydrogenase // 4q32-q35 /	ETFDH	NM_001281737	0.00659413	-1.67847
16738	8022612	NM_001308225 // ZNF521 // zinc finger protein 521 // 18q11.2 // 25925 /// NM_015461 //	ZNF521	NM_001308225	0.0133825	-1.67707
26313	8117368	NM_003542 // HIST1H4C // histone cluster 1, H4c // 6p22.1 // 8364 /// ENST00000377803 /	HIST1H4C	NM_003542	0.000699696	-1.6765
26753	8121547	NM_001033564 // FAM229B // family with sequence similarity 229, member B // 6q21 // 619	FAM229B	NM_001033564	0.00196978	-1.67554
26873	8122705	NM_001252049 // PCMT1 // protein-L-isoaspartate (D-aspartate) O-methyltransferase // 6q	PCMT1	NM_001252049	5.33102e-06	-1.6748
28552	8138977	NM_015283 // DPY19L1 // dpy-19-like 1 (C. elegans) // 7p14.2 // 23333 /// XM_011515245	DPY19L1	NM_015283	3.10564e-05	-1.67472
17375	8029065	NM_000709 // BCKDHA // branched chain keto acid dehydrogenase E1, alpha polypeptide //	BCKDHA	NM_000709	0.000538046	-1.67436
21752	8072488	NM_004147 // DRG1 // developmentally regulated GTP binding protein 1 // 22q12.2 // 4733	DRG1	NM_004147	4.30076e-07	-1.67317
6747	7922402	NR_002746 // SNORD47 // small nucleolar RNA, C/D box 47 // 1q25.1 // 26802 /// ENST0000	SNORD47	NR_002746	0.00194928	-1.67115
25136	8106107	NM_001284403 // PTCD2 // pentatricopeptide repeat domain 2 // 5q13.2 // 79810 /// NM_00	PTCD2	NM_001284403	4.46116e-05	-1.6696
16219	8017437	NM_017647 // FTSJ3 // FtsJ homolog 3 (E. coli) // 17q23.3 // 117246 /// ENST00000427159	FTSJ3	NM_017647	3.03809e-05	-1.66807
8053	7935707	NM_001278 // CHUK // conserved helix-loop-helix ubiquitous kinase // 10q24-q25 // 1147	CHUK	NM_001278	0.000693403	-1.66793
8382	7938890	NM_001145166 // PRMT3 // protein arginine methyltransferase 3 // 11p15.1 // 10196 /// N	PRMT3	NM_001145166	0.00286583	-1.66534
27068	8124459	NM_001242797 // ZNF322 // zinc finger protein 322 // 6p22.1 // 79692 /// NM_001242798 /	ZNF322	NM_001242797	2.13284e-05	-1.66153
5937	7914202	NR_024127 // SNHG12 // small nucleolar RNA host gene 12 // 1p35.3 // 85028 /// ENST0000	SNHG12	NR_024127	4.71886e-05	-1.66132
28285	8136631	NM_001256510 // SSBP1 // single-stranded DNA binding protein 1, mitochondrial // 7q34 /	SSBP1	NM_001256510	4.86636e-05	-1.66094
30947	8161249	NM_033412 // SLC25A51 // solute carrier family 25, member 51 // 9p13.3-p12 // 92014 ///	SLC25A51	NM_033412	0.00149876	-1.65898
28824	8141311	NM_145111 // FAM200A // family with sequence similarity 200, member A // 7q22.1 // 2217	FAM200A	NM_145111	4.46988e-05	-1.6574
10426	7958211	NM_152318 // C12orf45 // chromosome 12 open reading frame 45 // 12q23.3 // 121053 /// E	C12orf45	NM_152318	0.00442194	-1.65602
9586	7949995	NM_181514 // MRPL21 // mitochondrial ribosomal protein L21 // 11q13.3 // 219927 /// NM_	MRPL21	NM_181514	5.1372e-05	-1.65598
25499	8109802	NM_002887 // RARS // arginyl-tRNA synthetase // 5q35.1 // 5917 /// ENST00000231572 // R	RARS	NM_002887	4.8309e-07	-1.65593
12457	7978838	NM_001083908 // DNAAF2 // dynein, axonemal, assembly factor 2 // 14q21.3 // 55172 /// N	DNAAF2	NM_001083908	3.22174e-06	-1.6554
10073	7954527	NM_001248002 // ARNTL2 // aryl hydrocarbon receptor nuclear translocator-like 2 // 12p1	ARNTL2	NM_001248002	0.00419805	-1.65507
27902	8132943	NM_001009186 // CCT6A // chaperonin containing TCP1, subunit 6A (zeta 1) // 7p11.2 // 9	CCT6A	NM_001009186	0.00150231	-1.655
13488	7989094	NM_001284338 // NEDD4 // neural precursor cell expressed, developmentally down-regulate	NEDD4	NM_001284338	0.00017284	-1.65452
27345	8127158	NM_001197115 // GCLC // glutamate-cysteine ligase, catalytic subunit // 6p12 // 2729 //	GCLC	NM_001197115	0.0109285	-1.65412
25073	8105436	NM_005921 // MAP3K1 // mitogen-activated protein kinase kinase kinase 1, E3 ubiquitin p	MAP3K1	NM_005921	0.00323964	-1.6535
20904	8064502	NM_003091 // SNRPB // small nuclear ribonucleoprotein polypeptides B and B1 // 20p13 //	SNRPB	NM_003091	1.32393e-08	-1.65321
11831	7972867	NM_001127202 // PCID2 // PCI domain containing 2 // 13q34 // 55795 /// NM_001127203 //	PCID2	NM_001127202	1.78823e-07	-1.65288
6692	7921882	NM_001297713 // OLFML2B // olfactomedin like 2B // 1q23.3 // 25903 /// NM_015441 // OLF	OLFML2B	NM_001297713	0.0124583	-1.6526
9184	7946245	NM_003737 // DCHS1 // dachsous cadherin-related 1 // 11p15.4 // 8642 /// ENST0000029944	DCHS1	NM_003737	0.00504567	-1.6514
19446	8048995	NM_001012514 // ITM2C // integral membrane protein 2C // 2q37 // 81618 /// NM_001012516	ITM2C	NM_001012514	0.0125804	-1.6497
17894	8034313	NR_002944 // HNRNPA1P10 // heterogeneous nuclear ribonucleoprotein A1 pseudogene 10 //	HNRNPA1P10	NR_002944	0.000105182	-1.64582
6058	7915485	NM_001159936 // EBNA1BP2 // EBNA1 binding protein 2 // 1p35-p33 // 10969 /// NM_006824	EBNA1BP2	NM_001159936	0.000495153	-1.64489
26973	8123717	NM_001286132 // RPP40 // ribonuclease P/MRP 40kDa subunit // 6p25.1 // 10799 /// NM_001	RPP40	NM_001286132	0.0085961	-1.64372
32339	8173825	NM_014496 // RPS6KA6 // ribosomal protein S6 kinase, 90kDa, polypeptide 6 // Xq21 // 27	RPS6KA6	NM_014496	8.27112e-05	-1.64339
15114	8005955	NR_000014 // SNORD42A // small nucleolar RNA, C/D box 42A // 17q11 // 26809 /// ENST000	SNORD42A	NR_000014	0.000436986	-1.6433
6616	7921033	NM_178229 // IQGAP3 // IQ motif containing GTPase activating protein 3 // 1q21.3 // 128	IQGAP3	NM_178229	0.00475389	-1.64293
7219	7927062	NM_001278170 // ZNF33A // zinc finger protein 33A // 10p11.2 // 7581 /// NM_001278171 /	ZNF33A	NM_001278170	8.04291e-06	-1.64216
15660	8011850	NM_001212 // C1QBP // complement component 1, q subcomponent binding protein // 17p13.3	C1QBP	NM_001212	6.54914e-06	-1.64003
16218	8017421	NM_020198 // CCDC47 // coiled-coil domain containing 47 // 17q23.3 // 57003 /// XM_0052	CCDC47	NM_020198	2.07583e-05	-1.63801
22662	8081853	NM_152305 // POGLUT1 // protein O-glucosyltransferase 1 // 3q13.33 // 56983 /// NR_0242	POGLUT1	NM_152305	0.00781327	-1.63756
12083	7975268	NM_001172 // ARG2 // arginase 2 // 14q24.1 // 384 /// ENST00000261783 // ARG2 // argina	ARG2	NM_001172	0.0120912	-1.63746
23044	8085628	NM_001195098 // ANKRD28 // ankyrin repeat domain 28 // 3p25.1 // 23243 /// NM_001195099	ANKRD28	NM_001195098	0.000148635	-1.63707
18589	8040578	NM_001199803 // CENPO // centromere protein O // 2p23.3 // 79172 /// NM_024322 // CENPO	CENPO	NM_001199803	0.00376852	-1.63666
24474	8099965	NR_027277 // LOC344967 // acyl-CoA thioesterase 7 pseudogene // 4p14 // 344967 /// ENST	LOC344967	NR_027277	0.00189239	-1.63664
13160	7985240	NM_001301203 // TMED3 // transmembrane p24 trafficking protein 3 // 15q24-q25 // 23423	TMED3	NM_001301203	0.00263563	-1.63466
22651	8081758	NM_001172105 // GRAMD1C // GRAM domain containing 1C // 3q13.31 // 54762 /// NM_017577	GRAMD1C	NM_001172105	0.00518836	-1.63439
6812	7923007	NM_001199261 // UCHL5 // ubiquitin C-terminal hydrolase L5 // 1q32 // 51377 /// NM_0011	UCHL5	NM_001199261	8.88243e-06	-1.63347
30027	8151993	NM_004374 // COX6C // cytochrome c oxidase subunit VIc // 8q22.2 // 1345 /// ENST000002	COX6C	NM_004374	1.81466e-05	-1.63322
22641	8081612	NM_001272069 // ABHD10 // abhydrolase domain containing 10 // 3q13.2 // 55347 /// NM_01	ABHD10	NM_001272069	8.38346e-05	-1.63314
6749	7922406	ENST00000416952 // GAS5 // growth arrest-specific 5 (non-protein coding) // 1q25.1 // 6	GAS5	ENST00000416952	4.02532e-05	-1.63305
10021	7954029	NM_004064 // CDKN1B // cyclin-dependent kinase inhibitor 1B (p27, Kip1) // 12p13.1-p12	CDKN1B	NM_004064	0.000754852	-1.63298
30892	8160712	NR_003667 // SUGT1P1 // SGT1 homolog, MIS12 kinetochore complex assembly cochaperone ps	SUGT1P1	NR_003667	0.00133411	-1.63266
18773	8042588	NM_005791 // MPHOSPH10 // M-phase phosphoprotein 10 (U3 small nucleolar ribonucleoprote	MPHOSPH10	NM_005791	9.06668e-07	-1.63245
19566	8050278	NM_001282704 // PDIA6 // protein disulfide isomerase family A, member 6 // 2p25.1 // 10	PDIA6	NM_001282704	0.000408801	-1.63227
5897	7913824	NM_020317 // RSRP1 // arginine/serine-rich protein 1 // 1p36.13-p35.1 // 57035 /// XM_0	RSRP1	NM_020317	7.5331e-05	-1.63099
13804	7992396	NM_001018104 // FAHD1 // fumarylacetoacetate hydrolase domain containing 1 // 16p13.3 /	FAHD1	NM_001018104	0.00105854	-1.63005
26559	8119661	NM_033112 // RRP36 // ribosomal RNA processing 36 // 6p21.1 // 88745 /// XR_926324 // R	RRP36	NM_033112	0.000132719	-1.63002
31224	8163733	NM_001011649 // CDK5RAP2 // CDK5 regulatory subunit associated protein 2 // 9q33.2 // 5	CDK5RAP2	NM_001011649	3.49015e-05	-1.62984
7455	7929438	NM_001289067 // HELLS // helicase, lymphoid-specific // 10q24.2 // 3070 /// NM_00128906	HELLS	NM_001289067	0.00715377	-1.62975
23954	8095187	NM_025009 // CEP135 // centrosomal protein 135kDa // 4q12 // 9662 /// XM_005265788 // C	CEP135	NM_025009	4.25106e-05	-1.62966
31718	8168412	ENST00000414209 // JPX // JPX transcript, XIST activator (non-protein coding) // Xq13.2	JPX	ENST00000414209	0.0023539	-1.62956
27638	8130464	NM_018452 // TMEM242 // transmembrane protein 242 // 6q25.3 // 729515 /// ENST000003671	TMEM242	NM_018452	3.0321e-05	-1.6284
28612	8139482	NR_002919 // SNORA5A // small nucleolar RNA, H/ACA box 5A // 7p13 // 654319 /// ENST000	SNORA5A	NR_002919	0.000155695	-1.6282
27404	8127778	NM_017633 // FAM46A // family with sequence similarity 46, member A // 6q14 // 55603 //	FAM46A	NM_017633	0.000829281	-1.62797
29436	8147079	NM_033402 // LRRCC1 // leucine rich repeat and coiled-coil centrosomal protein 1 // 8q2	LRRCC1	NM_033402	0.00780099	-1.62768
12946	7983123	NM_001130447 // HAUS2 // HAUS augmin like complex subunit 2 // 15q15.2 // 55142 /// NM_	HAUS2	NM_001130447	4.30314e-07	-1.62717
15165	8006477	NM_052857 // ZNF830 // zinc finger protein 830 // 17q12 // 91603 /// ENST00000361952 //	ZNF830	NM_052857	0.00255507	-1.62701
5731	7911989	NM_000983 // RPL22 // ribosomal protein L22 // 1p36.31 // 6146 /// ENST00000234875 // R	RPL22	NM_000983	0.00230149	-1.62651
26915	8123080	NM_001009991 // SYTL3 // synaptotagmin-like 3 // 6q25.3 // 94120 /// NM_001242384 // SY	SYTL3	NM_001009991	0.0100041	-1.62643
21530	8070489	NM_020639 // RIPK4 // receptor-interacting serine-threonine kinase 4 // 21q22.3 // 5410	RIPK4	NM_020639	0.00106802	-1.62622
29505	8147785	NM_015420 // DCAF13 // DDB1 and CUL4 associated factor 13 // 8q22.3 // 25879 /// ENST00	DCAF13	NM_015420	9.09995e-05	-1.62621
23700	8092640	NM_002916 // RFC4 // replication factor C subunit 4 // 3q27 // 5984 /// NM_181573 // RF	RFC4	NM_002916	0.000497007	-1.62497
32809	8177478	NM_001278622 // RAD17 // RAD17 checkpoint clamp loader component // 5q13 // 5884 /// NM	RAD17	NM_001278622	3.62354e-05	-1.62484
19661	8051413	NM_001304538 // FAM98A // family with sequence similarity 98, member A // 2p22.3 // 259	FAM98A	NM_001304538	0.00131085	-1.62272
27408	8127841	NM_001199917 // PGM3 // phosphoglucomutase 3 // 6q14.1-q15 // 5238 /// NM_001199918 //	PGM3	NM_001199917	7.36311e-05	-1.62272
5428	7908978	NM_001174108 // ZBED6 // zinc finger, BED-type containing 6 // 1q32.1 // 100381270 ///	ZBED6	NM_001174108	2.86692e-05	-1.62174
21112	8066431	NM_000022 // ADA // adenosine deaminase // 20q13.12 // 100 /// XM_005260236 // ADA // a	ADA	NM_000022	0.0100417	-1.6209
20782	8063345	NR_002433 // SNORD12C // small nucleolar RNA, C/D box 12C // 20q13.13 // 26765 /// uc01	SNORD12C	NR_002433	0.00219361	-1.62067
19736	8052250	NM_001005369 // MTIF2 // mitochondrial translational initiation factor 2 // 2p16.1 // 4	MTIF2	NM_001005369	0.000725848	-1.62052
9476	7948896	NR_000008 // SNORD22 // small nucleolar RNA, C/D box 22 // 11q13 // 9304 /// ENST000003	SNORD22	NR_000008	5.28718e-05	-1.62003
7330	7928107	NM_018649 // H2AFY2 // H2A histone family, member Y2 // 10q22.1 // 55506 /// ENST000003	H2AFY2	NM_018649	7.96312e-05	-1.61993
28889	8142019	NM_002553 // ORC5 // origin recognition complex subunit 5 // 7q22.1 // 5001 /// NM_1817	ORC5	NM_002553	2.08973e-05	-1.61974
9108	7945803	NM_001014437 // CARS // cysteinyl-tRNA synthetase // 11p15.5 // 833 /// NM_001194997 //	CARS	NM_001014437	2.38446e-05	-1.61951
31868	8169541	NM_144658 // DOCK11 // dedicator of cytokinesis 11 // Xq24 // 139818 /// XM_005262368 /	DOCK11	NM_144658	0.000480833	-1.61929
24103	8096556	NM_015143 // METAP1 // methionyl aminopeptidase 1 // 4q23 // 23173 /// XM_005262868 //	METAP1	NM_015143	7.7e-08	-1.61772
19727	8052125	NM_001164165 // GPR75-ASB3 // GPR75-ASB3 readthrough // 2p16 // 100302652 /// NM_001201	GPR75-ASB3	NM_001164165	6.3974e-06	-1.61746
32450	8174717	NM_023010 // UPF3B // UPF3 regulator of nonsense transcripts homolog B (yeast) // Xq24	UPF3B	NM_023010	0.000222633	-1.61558
29213	8144894	NM_018142 // INTS10 // integrator complex subunit 10 // 8p21.3 // 55174 /// XM_00527355	INTS10	NM_018142	0.000100493	-1.61523
31002	8161537	NM_172003 // CBWD2 // COBW domain containing 2 // 2q13 // 150472 /// XM_005263600 // CB	CBWD2	NM_172003	2.9752e-07	-1.61468
29552	8148293	NM_173685 // NSMCE2 // NSE2/MMS21 homolog, SMC5-SMC6 complex SUMO ligase // 8q24.13 //	NSMCE2	NM_173685	0.000996679	-1.61419
10823	7962487	NR_026583 // RACGAP1P // Rac GTPase activating protein 1 pseudogene // 12q12 // 83956 /	RACGAP1P	NR_026583	0.00146616	-1.61396
22889	8084092	NM_001199957 // NDUFB5 // NADH dehydrogenase (ubiquinone) 1 beta subcomplex, 5, 16kDa /	NDUFB5	NM_001199957	2.15762e-05	-1.61323
20119	8055672	NM_015702 // MMADHC // methylmalonic aciduria (cobalamin deficiency) cblD type, with ho	MMADHC	NM_015702	0.000193354	-1.61321
23282	8088526	NM_001285387 // THOC7 // THO complex 7 // 3p14.1 // 80145 /// NM_001285404 // THOC7 //	THOC7	NM_001285387	0.00164538	-1.61304
33021	8179564	NM_002263 // KIFC1 // kinesin family member C1 // 6p21.3 // 3833 /// XM_005275403 // KI	KIFC1	NM_002263	0.0109034	-1.61092
12278	7977119	NM_001302652 // APOPT1 // apoptogenic 1, mitochondrial // 14q32.33 // 84334 /// NM_0013	APOPT1	NM_001302652	3.63949e-06	-1.61086
18045	8035847	NM_138330 // ZNF675 // zinc finger protein 675 // 19p12 // 171392 /// XM_005259800 // Z	ZNF675	NM_138330	0.0129283	-1.61082
22417	8079229	NM_001258280 // ZNF501 // zinc finger protein 501 // 3p21.31 // 115560 /// NM_145044 //	ZNF501	NM_001258280	0.000150461	-1.61034
10832	7962590	NM_001146075 // RPAP3 // RNA polymerase II associated protein 3 // 12q13.11 // 79657 //	RPAP3	NM_001146075	6.53623e-05	-1.6103
12458	7978846	NM_001197330 // POLE2 // polymerase (DNA directed), epsilon 2, accessory subunit // 14q	POLE2	NM_001197330	0.000294502	-1.60979
13156	7985226	NM_001265603 // MORF4L1 // mortality factor 4 like 1 // 15q24 // 10933 /// NM_001265604	MORF4L1	NM_001265603	9.77996e-07	-1.60892
5579	7910630	NM_001012985 // COA6 // cytochrome c oxidase assembly factor 6 // 1q42.2 // 388753 ///	COA6	NM_001012985	0.0129562	-1.60885
25809	8112841	NM_001277077 // HOMER1 // homer scaffolding protein 1 // 5q14.2 // 9456 /// NM_00127707	HOMER1	NM_001277077	0.00147486	-1.60879
29986	8151644	NM_001286707 // RMDN1 // regulator of microtubule dynamics 1 // 8q21.3 // 51115 /// NM_	RMDN1	NM_001286707	8.38589e-05	-1.60818
9336	7947867	NM_002804 // PSMC3 // proteasome 26S subunit, ATPase 3 // 11p11.2 // 5702 /// XM_011520	PSMC3	NM_002804	5.73812e-06	-1.60791
31931	8170166	NM_001163280 // HTATSF1 // HIV-1 Tat specific factor 1 // Xq26.3 // 27336 /// NM_014500	HTATSF1	NM_001163280	0.000344698	-1.60616
16103	8016324	NM_001114091 // CDC27 // cell division cycle 27 // 17q21.32 // 996 /// NM_001256 // CDC	CDC27	NM_001114091	0.000131075	-1.6059
22928	8084634	NM_016306 // DNAJB11 // DnaJ (Hsp40) homolog, subfamily B, member 11 // 3q27.3 // 51726	DNAJB11	NM_016306	0.00085426	-1.60564
5584	7910651	NM_001079515 // TBCE // tubulin folding cofactor E // 1q42.3 // 6905 /// NM_001287801 /	TBCE	NM_001079515	0.000395944	-1.6045
31236	8163930	NM_014222 // NDUFA8 // NADH dehydrogenase (ubiquinone) 1 alpha subcomplex, 8, 19kDa //	NDUFA8	NM_014222	0.000293051	-1.60422
11755	7972180	NM_024546 // RNF219 // ring finger protein 219 // 13q31.1 // 79596 /// XM_006719865 //	RNF219	NM_024546	0.00791709	-1.60337
20255	8057689	NM_022353 // OSGEPL1 // O-sialoglycoprotein endopeptidase-like 1 // 2q32.2 // 64172 ///	OSGEPL1	NM_022353	0.000528833	-1.60325
11389	7968761	NM_001110798 // NAA16 // N(alpha)-acetyltransferase 16, NatA auxiliary subunit // 13q14	NAA16	NM_001110798	6.57196e-05	-1.60264
15635	8011480	NM_032294 // CAMKK1 // calcium/calmodulin-dependent protein kinase kinase 1, alpha // 1	CAMKK1	NM_032294	0.00581524	-1.60157
29861	8150830	NM_001279356 // LYPLA1 // lysophospholipase I // 8q11.23 // 10434 /// NM_001279357 // L	LYPLA1	NM_001279356	8.4945e-05	-1.60139
12612	7980403	NM_001193314 // VIPAS39 // VPS33B interacting protein, apical-basolateral polarity regu	VIPAS39	NM_001193314	3.46522e-07	-1.60111
10782	7962085	NM_001190995 // IPO8 // importin 8 // 12p11.21 // 10526 /// NM_006390 // IPO8 // import	IPO8	NM_001190995	0.00027278	-1.60099
28505	8138602	NM_001127453 // DFNA5 // deafness, autosomal dominant 5 // 7p15 // 1687 /// NM_00112745	DFNA5	NM_001127453	0.00210548	-1.60084
10288	7956749	NM_001278237 // TMEM5 // transmembrane protein 5 // 12q14.2 // 10329 /// NM_014254 // T	TMEM5	NM_001278237	0.00132961	-1.60056
25267	8107458	NM_001308080 // COMMD10 // COMM domain containing 10 // 5q23.1 // 51397 /// NM_016144 /	COMMD10	NM_001308080	0.00197407	-1.6002
24275	8098150	NM_018352 // TMA16 // translation machinery associated 16 homolog // 4q32.2 // 55319 //	TMA16	NM_018352	0.000809747	-1.59953
6334	7918437	NM_006402 // LAMTOR5 // late endosomal/lysosomal adaptor, MAPK and MTOR activator 5 //	LAMTOR5	NM_006402	3.9078e-07	-1.5995
22547	8080973	NM_174907 // PPP4R2 // protein phosphatase 4, regulatory subunit 2 // 3p13 // 151987 //	PPP4R2	NM_174907	6.56808e-05	-1.59944
7312	7927876	NM_030625 // TET1 // tet methylcytosine dioxygenase 1 // 10q21 // 80312 /// XM_01154020	TET1	NM_030625	0.00430479	-1.59931
7684	7932000	NM_012311 // KIN // Kin17 DNA and RNA binding protein // 10p14 // 22944 /// NR_045609 /	KIN	NM_012311	8.41385e-08	-1.59927
29356	8146427	AF293366 // PCMTD1 // protein-L-isoaspartate (D-aspartate) O-methyltransferase domain c	PCMTD1	AF293366	0.00075209	-1.59901
24168	8097128	NM_001034194 // EXOSC9 // exosome component 9 // 4q27 // 5393 /// NM_005033 // EXOSC9 /	EXOSC9	NM_001034194	2.23234e-05	-1.59809
15437	8009227	NM_001199163 // PSMC5 // proteasome 26S subunit, ATPase 5 // 17q23.3 // 5705 /// NM_002	PSMC5	NM_001199163	5.54307e-05	-1.59765
19908	8053763	NM_031902 // MRPS5 // mitochondrial ribosomal protein S5 // 2p11.2-q11.2 // 64969 /// X	MRPS5	NM_031902	0.000114112	-1.59764
24831	8103341	NM_001039580 // MAP9 // microtubule-associated protein 9 // 4q32.1 // 79884 /// XM_0067	MAP9	NM_001039580	0.000152317	-1.59716
31453	8166049	NM_001039091 // PRPS2 // phosphoribosyl pyrophosphate synthetase 2 // Xp22.2 // 5634 //	PRPS2	NM_001039091	0.000514335	-1.59696
4821	7902913	NM_001134419 // CDC7 // cell division cycle 7 // 1p22 // 8317 /// NM_001134420 // CDC7	CDC7	NM_001134419	0.000411827	-1.59628
26020	8114628	NM_001258040 // HARS // histidyl-tRNA synthetase // 5q31.3 // 3035 /// NM_001258041 //	HARS	NM_001258040	7.82594e-06	-1.5958
27062	8124437	NM_021018 // HIST1H3F // histone cluster 1, H3f // 6p22.2 // 8968 /// ENST00000618052 /	HIST1H3F	NM_021018	0.00294926	-1.59558
10380	7957633	NM_006838 // METAP2 // methionyl aminopeptidase 2 // 12q22 // 10988 /// XM_005268583 //	METAP2	NM_006838	0.000165277	-1.59542
19240	8046759	NM_001271581 // DNAJC10 // DnaJ (Hsp40) homolog, subfamily C, member 10 // 2q32.1 // 54	DNAJC10	NM_001271581	0.0105631	-1.5953
11573	7970546	NM_152726 // MICU2 // mitochondrial calcium uptake 2 // 13q12.11 // 221154 /// XR_42921	MICU2	NM_152726	0.000402429	-1.59493
28535	8138834	NM_017946 // FKBP14 // FK506 binding protein 14 // 7p14.3 // 55033 /// NR_046478 // FKB	FKBP14	NM_017946	0.000499428	-1.59469
16570	8021101	NM_138443 // HAUS1 // HAUS augmin like complex subunit 1 // 18q21.1 // 115106 /// NR_02	HAUS1	NM_138443	2.19928e-05	-1.59464
12341	7977674	NM_007192 // SUPT16H // SPT16 homolog, facilitates chromatin remodeling subunit // 14q1	SUPT16H	NM_007192	2.81302e-05	-1.59425
20312	8058373	NM_018256 // WDR12 // WD repeat domain 12 // 2q33.2 // 55759 /// XM_011511469 // WDR12	WDR12	NM_018256	0.00897368	-1.59423
24693	8102006	NM_005908 // MANBA // mannosidase, beta A, lysosomal // 4q24 // 4126 /// XM_011531965 /	MANBA	NM_005908	0.00561368	-1.59359
29060	8143684	NM_004911 // PDIA4 // protein disulfide isomerase family A, member 4 // 7q35 // 9601 //	PDIA4	NM_004911	0.000427927	-1.59334
22885	8084035	NM_001303425 // ZNF639 // zinc finger protein 639 // 3q26.33 // 51193 /// NM_001303426	ZNF639	NM_001303425	0.00105034	-1.59315
11993	7974229	NM_014315 // KLHDC2 // kelch domain containing 2 // 14q21.3 // 23588 /// XM_006720094 /	KLHDC2	NM_014315	0.000164821	-1.59287
30474	8156295	NM_001282688 // SECISBP2 // SECIS binding protein 2 // 9q22.2 // 79048 /// NM_001282689	SECISBP2	NM_001282688	0.00174733	-1.58951
8399	7939093	NM_181706 // DNAJC24 // DnaJ (Hsp40) homolog, subfamily C, member 24 // 11p13 // 120526	DNAJC24	NM_181706	0.000288898	-1.58945
19271	8047174	NM_001127257 // SLC39A10 // solute carrier family 39 (zinc transporter), member 10 // 2	SLC39A10	NM_001127257	0.00321381	-1.58935
25043	8105136	NM_001297548 // ZNF131 // zinc finger protein 131 // 5p12 // 7690 /// NM_003432 // ZNF1	ZNF131	NM_001297548	0.000112711	-1.58874
26172	8116168	NM_001034833 // NHP2 // NHP2 ribonucleoprotein // 5q35.3 // 55651 /// NM_017838 // NHP2	NHP2	NM_001034833	2.60978e-05	-1.58807
24386	8099107	NM_001145725 // LYAR // Ly1 antibody reactive // 4p16.3 // 55646 /// NM_017816 // LYAR	LYAR	NM_001145725	0.00117981	-1.58729
25232	8107119	NM_198507 // FAM174A // family with sequence similarity 174, member A // 5q21.1 // 3457	FAM174A	NM_198507	0.00303562	-1.58707
4636	7901052	NR_001457 // SNORD38B // small nucleolar RNA, C/D box 38B // 1p34.1 // 94163 /// ENST00	SNORD38B	NR_001457	0.000284477	-1.5865
11462	7969374	NM_001286746 // BORA // bora, aurora kinase A activator // 13q22.1 // 79866 /// NM_0012	BORA	NM_001286746	0.0133352	-1.58583
9754	7951467	NM_001301010 // ALKBH8 // alkB homolog 8, tRNA methyltransferase // 11q22.3 // 91801 //	ALKBH8	NM_001301010	0.00100438	-1.58517
17565	8030950	NM_001172655 // ZNF701 // zinc finger protein 701 // 19q13.41 // 55762 /// NM_018260 //	ZNF701	NM_001172655	0.00162778	-1.5847
11492	7969651	NM_006260 // DNAJC3 // DnaJ (Hsp40) homolog, subfamily C, member 3 // 13q32.1 // 5611 /	DNAJC3	NM_006260	0.000452513	-1.58418
6679	7921738	NM_001276373 // USF1 // upstream transcription factor 1 // 1q22-q23 // 7391 /// NM_0071	USF1	NM_001276373	2.51224e-06	-1.58394
13217	7985873	NM_001308025 // TICRR // TOPBP1-interacting checkpoint and replication regulator // 15q	TICRR	NM_001308025	0.00511963	-1.5836
23666	8092265	NM_020409 // MRPL47 // mitochondrial ribosomal protein L47 // 3q26.33 // 57129 /// NM_1	MRPL47	NM_020409	1.84518e-05	-1.58326
26599	8120165	NM_018132 // CENPQ // centromere protein Q // 6p12.3 // 55166 /// XM_005249205 // CENPQ	CENPQ	NM_018132	0.00304668	-1.5817
19655	8051372	NM_001137602 // MEMO1 // mediator of cell motility 1 // 2p22-p21 // 51072 /// NM_001301	MEMO1	NM_001137602	0.00252698	-1.58073
28511	8138670	NM_002137 // HNRNPA2B1 // heterogeneous nuclear ribonucleoprotein A2/B1 // 7p15 // 3181	HNRNPA2B1	NM_002137	4.47227e-05	-1.58004
26309	8117330	NM_003529 // HIST1H3A // histone cluster 1, H3a // 6p22.2 // 8350 /// ENST00000613854 /	HIST1H3A	NM_003529	0.00656014	-1.57987
10009	7953965	BC087847 // LOC255308 // eukaryotic translation initiation factor 2, subunit 3 gamma, 5	LOC255308	BC087847	0.00849908	-1.57953
32089	8171381	NM_001018113 // FANCB // Fanconi anemia complementation group B // Xp22.2 // 2187 /// N	FANCB	NM_001018113	0.0080016	-1.57907
12058	7974870	NM_003082 // SNAPC1 // small nuclear RNA activating complex polypeptide 1 // 14q22 // 6	SNAPC1	NM_003082	0.00120884	-1.57828
17169	8026971	NM_006332 // IFI30 // interferon, gamma-inducible protein 30 // 19p13.1 // 10437 /// EN	IFI30	NM_006332	0.00463167	-1.57799
29538	8148158	NM_001145088 // TBC1D31 // TBC1 domain family, member 31 // 8q24.13 // 93594 /// NM_145	TBC1D31	NM_001145088	9.19978e-06	-1.57786
5569	7910550	NM_005999 // TSNAX // translin-associated factor X // 1q42.1 // 7257 /// NR_028393 // T	TSNAX	NM_005999	1.74325e-05	-1.57757
30549	8157038	NM_001286730 // SLC44A1 // solute carrier family 44 (choline transporter), member 1 //	SLC44A1	NM_001286730	0.00055443	-1.57739
6961	7924603	NM_002296 // LBR // lamin B receptor // 1q42.1 // 3930 /// NM_194442 // LBR // lamin B	LBR	NM_002296	0.00873583	-1.57668
12449	7978776	NM_018353 // MIS18BP1 // MIS18 binding protein 1 // 14q21.2 // 55320 /// XM_005267833 /	MIS18BP1	NM_018353	0.00142326	-1.57655
24880	8103684	NM_017867 // C4orf27 // chromosome 4 open reading frame 27 // 4q33 // 54969 /// ENST000	HPF1	NM_017867	0.000154712	-1.5759
26144	8115865	NM_001159651 // BOD1 // biorientation of chromosomes in cell division 1 // 5q35.2 // 91	BOD1	NM_001159651	0.000540714	-1.5752
21437	8069574	NM_001100420 // C21orf91 // chromosome 21 open reading frame 91 // 21q21.1 // 54149 ///	C21orf91	NM_001100420	0.0050204	-1.57459
22756	8082911	NM_001190796 // NCK1 // NCK adaptor protein 1 // 3q21 // 4690 /// NM_001291999 // NCK1	NCK1	NM_001190796	0.00639367	-1.57438
12717	7981481	NM_001127393 // C14orf2 // chromosome 14 open reading frame 2 // 14q32.33 // 9556 /// N	C14orf2	NM_001127393	0.000594442	-1.57408
25703	8111960	NM_198566 // C5orf34 // chromosome 5 open reading frame 34 // 5p12 // 375444 /// XM_011	C5orf34	NM_198566	0.000984499	-1.57354
31872	8169617	NM_001282621 // PGRMC1 // progesterone receptor membrane component 1 // Xq22-q24 // 108	PGRMC1	NM_001282621	0.000146043	-1.57342
21482	8069933	NM_018944 // MIS18A // MIS18 kinetochore protein A // 21q22.11 // 54069 /// ENST0000029	MIS18A	NM_018944	0.000217869	-1.57265
28988	8143028	NM_017812 // CHCHD3 // coiled-coil-helix-coiled-coil-helix domain containing 3 // 7q33	CHCHD3	NM_017812	0.000713802	-1.57238
25564	8110486	NM_001136116 // ZNF879 // zinc finger protein 879 // 5q35.3 // 345462 /// XM_005265908	ZNF879	NM_001136116	0.000458888	-1.57212
20574	8061129	NM_001310338 // MGME1 // mitochondrial genome maintenance exonuclease 1 // 20p11.23 //	MGME1	NM_001310338	0.00116276	-1.57145
26114	8115606	NM_006425 // SLU7 // SLU7 homolog, splicing factor // 5q33.3 // 10569 /// XM_005265793	SLU7	NM_006425	0.000104857	-1.57055
15504	8009932	NM_001301839 // SAP30BP // SAP30 binding protein // 17q25.1 // 29115 /// NM_001301855 /	SAP30BP	NM_001301839	7.43729e-06	-1.56972
23470	8090448	NM_003707 // RUVBL1 // RuvB-like AAA ATPase 1 // 3q21 // 8607 /// XM_005247841 // RUVBL	RUVBL1	NM_003707	0.000654446	-1.56887
19233	8046680	NM_019091 // PLEKHA3 // pleckstrin homology domain containing, family A (phosphoinositi	PLEKHA3	NM_019091	0.00472855	-1.56878
28060	8134219	NM_001257998 // VPS50 // VPS50 EARP/GARPII complex subunit // 7q21.3 // 55610 /// NM_01	VPS50	NM_001257998	0.00414431	-1.56838
18380	8038925	NM_001199324 // ZNF615 // zinc finger protein 615 // 19q13.41 // 284370 /// NM_198480 /	ZNF615	NM_001199324	0.00470048	-1.56802
20279	8058052	NM_002156 // HSPD1 // heat shock 60kDa protein 1 (chaperonin) // 2q33.1 // 3329 /// NM_	HSPD1	NM_002156	0.000264426	-1.56729
13932	7993664	NM_001199022 // CCP110 // centriolar coiled coil protein 110kDa // 16p12.3 // 9738 ///	CCP110	NM_001199022	0.00246004	-1.56704
28834	8141395	NM_001278595 // MCM7 // minichromosome maintenance complex component 7 // 7q21.3-q22.1	MCM7	NM_001278595	0.00912653	-1.56664
32127	8171823	NM_024122 // APOO // apolipoprotein O // Xp22.11 // 79135 /// NR_026545 // APOO // apol	APOO	NM_024122	0.00109254	-1.56653
25884	8113403	NM_017676 // GIN1 // gypsy retrotransposon integrase 1 // 5q21.1 // 54826 /// XM_005272	GIN1	NM_017676	0.000750948	-1.56652
7787	7933047	NM_001198777 // CUL2 // cullin 2 // 10p11.21 // 8453 /// NM_001198778 // CUL2 // cullin	CUL2	NM_001198777	5.97744e-05	-1.56642
30689	8158560	NM_014506 // TOR1B // torsin family 1, member B (torsin B) // 9q34 // 27348 /// XM_0052	TOR1B	NM_014506	0.000216591	-1.56588
7826	7933290	NM_133447 // AGAP11 // ankyrin repeat and GTPase domain Arf GTPase activating protein 1	AGAP11	NM_133447	0.000396928	-1.56563
8756	7942465	NM_016055 // MRPL48 // mitochondrial ribosomal protein L48 // 11q13.4 // 51642 /// XM_0	MRPL48	NM_016055	0.00262392	-1.56554
24062	8096109	NM_001297767 // MRPS18C // mitochondrial ribosomal protein S18C // 4q21.23 // 51023 ///	MRPS18C	NM_001297767	0.00345119	-1.56526
10983	7964347	NM_001130963 // NEMP1 // nuclear envelope integral membrane protein 1 // 12q13.3 // 233	NEMP1	NM_001130963	0.00478217	-1.56422
8052	7935692	NM_001100626 // ERLIN1 // ER lipid raft associated 1 // 10q24.31 // 10613 /// NM_006459	ERLIN1	NM_001100626	0.00079026	-1.56351
9698	7951036	NR_003033 // SNORD5 // small nucleolar RNA, C/D box 5 // 11q21 // 692072 /// ENST000004	SNORD5	NR_003033	0.00535982	-1.56328
4508	7899604	NM_001282566 // ZCCHC17 // zinc finger, CCHC domain containing 17 // 1p35.2 // 51538 //	ZCCHC17	NM_001282566	4.04736e-09	-1.56287
18647	8041360	NM_001193509 // TTC27 // tetratricopeptide repeat domain 27 // 2p22.3 // 55622 /// NM_0	TTC27	NM_001193509	0.00643909	-1.56232
11593	7970704	NM_001166261 // MTIF3 // mitochondrial translational initiation factor 3 // 13q12.2 //	MTIF3	NM_001166261	0.000195875	-1.56201
31911	8169949	NM_001042452 // STK26 // serine/threonine protein kinase 26 // Xq26.2 // 51765 /// NM_0	STK26	NM_001042452	0.000702963	-1.56021
9324	7947674	AK025353 // RPS10P19 // ribosomal protein S10 pseudogene 19 // 11p11.2 // 100271350	RPS10P19	AK025353	0.000428312	-1.55996
10525	7959322	NM_001261400 // PSMD9 // proteasome 26S subunit, non-ATPase 9 // 12q24.31-q24.32 // 571	PSMD9	NM_001261400	1.45054e-05	-1.55977
10232	7956076	NM_001290230 // CDK2 // cyclin-dependent kinase 2 // 12q13 // 1017 /// NM_001798 // CDK	CDK2	NM_001290230	0.000922336	-1.55924
19759	8052562	NM_001256721 // CCT4 // chaperonin containing TCP1, subunit 4 (delta) // 2p15 // 10575	CCT4	NM_001256721	1.93189e-05	-1.559
27038	8124273	NM_030939 // C6orf62 // chromosome 6 open reading frame 62 // 6p22.3 // 81688 /// XM_00	C6orf62	NM_030939	0.000294126	-1.55891
26790	8121794	NM_001286138 // SMPDL3A // sphingomyelin phosphodiesterase, acid-like 3A // 6q22.31 //	SMPDL3A	NM_001286138	0.00110148	-1.5588
9692	7950990	NM_001286139 // SLC36A4 // solute carrier family 36 (proton/amino acid symporter), memb	SLC36A4	NM_001286139	8.58266e-05	-1.55878
10786	7962146	NM_001135811 // FAM60A // family with sequence similarity 60, member A // 12p11 // 5851	FAM60A	NM_001135811	0.00542228	-1.55869
30822	8160033	OTTHUMT00000051687 // SNRPEP2 // small nuclear ribonucleoprotein polypeptide E pseudoge	SNRPEP2	OTTHUMT00000051687	0.000288572	-1.55801
28605	8139421	NM_012412 // H2AFV // H2A histone family, member V // 7p13 // 94239 /// NM_138635 // H2	H2AFV	NM_012412	0.000261621	-1.5571
8962	7944375	NM_016146 // TRAPPC4 // trafficking protein particle complex 4 // 11q23.3 // 51399 ///	TRAPPC4	NM_016146	0.000216369	-1.55569
11983	7974146	NM_017922 // PRPF39 // pre-mRNA processing factor 39 // 14q21.2 // 55015 /// ENST000003	PRPF39	NM_017922	0.000371502	-1.55568
10039	7954185	NM_001300779 // DERA // deoxyribose-phosphate aldolase (putative) // 12p12.3 // 51071 /	DERA	NM_001300779	0.000130511	-1.55559
10457	7958666	NM_013300 // FAM216A // family with sequence similarity 216, member A // 12q24.11 // 29	FAM216A	NM_013300	0.00145591	-1.55555
12931	7982868	NM_001142776 // CHAC1 // ChaC glutathione-specific gamma-glutamylcyclotransferase 1 //	CHAC1	NM_001142776	0.00546589	-1.55517
6128	7916262	NM_001304759 // C1orf123 // chromosome 1 open reading frame 123 // 1p32.3 // 54987 ///	C1orf123	NM_001304759	7.13045e-05	-1.55481
10386	7957715	NM_001135175 // NEDD1 // neural precursor cell expressed, developmentally down-regulate	NEDD1	NM_001135175	0.00523774	-1.55423
30067	8152340	NM_001128211 // NUDCD1 // NudC domain containing 1 // 8q23 // 84955 /// NM_032869 // NU	NUDCD1	NM_001128211	7.25054e-05	-1.55404
20712	8062571	NM_030919 // FAM83D // family with sequence similarity 83, member D // 20q11.23 // 8161	FAM83D	NM_030919	0.00939219	-1.55332
11810	7972682	NM_024089 // KDELC1 // KDEL (Lys-Asp-Glu-Leu) containing 1 // 13q33 // 79070 /// XM_005	KDELC1	NM_024089	0.00265939	-1.55304
31350	8165156	NM_001039707 // SDCCAG3 // serologically defined colon cancer antigen 3 // 9q34.3 // 10	SDCCAG3	NM_001039707	0.00715943	-1.55295
20729	8062766	NM_001278610 // MYBL2 // v-myb avian myeloblastosis viral oncogene homolog-like 2 // 20	MYBL2	NM_001278610	0.00370661	-1.5528
4502	7899534	NM_001166005 // EPB41 // erythrocyte membrane protein band 4.1 // 1p33-p32 // 2035 ///	EPB41	NM_001166005	0.00735637	-1.55181
19599	8050689	NM_001142319 // C2orf44 // chromosome 2 open reading frame 44 // 2p23.3 // 80304 /// NM	WDCP	NM_001142319	0.000309591	-1.54999
23434	8089988	NM_001017928 // CCDC58 // coiled-coil domain containing 58 // 3q21.1 // 131076 /// NM_0	CCDC58	NM_001017928	0.000137517	-1.54987
25948	8113981	NM_001017973 // P4HA2 // prolyl 4-hydroxylase, alpha polypeptide II // 5q31 // 8974 ///	P4HA2	NM_001017973	0.0134728	-1.54895
5938	7914212	NR_002987 // SNORA61 // small nucleolar RNA, H/ACA box 61 // 1p35.3 // 677838 /// ENST0	SNORA61	NR_002987	0.000736464	-1.54851
4959	7904364	NM_006784 // WDR3 // WD repeat domain 3 // 1p12 // 10885 /// ENST00000349139 // WDR3 //	WDR3	NM_006784	0.00121492	-1.54842
30077	8152477	NM_006265 // RAD21 // RAD21 cohesin complex component // 8q24 // 5885 /// ENST000002973	RAD21	NM_006265	0.000617622	-1.54819
23522	8090960	NM_016216 // DBR1 // debranching RNA lariats 1 // 3q22.3 // 51163 /// ENST00000260803 /	DBR1	NM_016216	2.62675e-05	-1.54781
10365	7957540	NM_014050 // MRPL42 // mitochondrial ribosomal protein L42 // 12q22 // 28977 /// NM_172	MRPL42	NM_014050	0.0139194	-1.54714
22933	8084694	NM_001967 // EIF4A2 // eukaryotic translation initiation factor 4A2 // 3q28 // 1974 ///	EIF4A2	NM_001967	0.000169623	-1.54643
22779	8083136	NM_001679 // ATP1B3 // ATPase, Na+/K+ transporting, beta 3 polypeptide // 3q23 // 483 /	ATP1B3	NM_001679	0.00575256	-1.54634
32499	8175177	NM_001170701 // MBNL3 // muscleblind-like splicing regulator 3 // Xq26.2 // 55796 /// N	MBNL3	NM_001170701	0.00759802	-1.54631
6267	7917676	NM_053274 // GLMN // glomulin, FKBP associated protein // 1p22.1 // 11146 /// XM_005270	GLMN	NM_053274	0.00542915	-1.5462
18393	8039006	NM_207333 // ZNF320 // zinc finger protein 320 // 19q13.41 // 162967 /// XM_006723059 /	ZNF320	NM_207333	0.00110614	-1.54615
23039	8085571	NM_001301790 // METTL6 // methyltransferase like 6 // 3p25.1 // 131965 /// NM_001301791	METTL6	NM_001301790	2.05847e-07	-1.5457
15377	8008598	NM_001102402 // PCTP // phosphatidylcholine transfer protein // 17q21-q24 // 58488 ///	PCTP	NM_001102402	8.39283e-05	-1.54558
13868	7992987	NM_001127204 // HMOX2 // heme oxygenase 2 // 16p13.3 // 3163 /// NM_001127205 // HMOX2	HMOX2	NM_001127204	0.000118476	-1.54544
14673	8001496	NM_007006 // NUDT21 // nudix hydrolase 21 // 16q12.2 // 11051 /// ENST00000300291 // NU	NUDT21	NM_007006	4.83107e-05	-1.54528
22974	8084947	NM_001105573 // FBXO45 // F-box protein 45 // 3q29 // 200933 /// ENST00000311630 // FBX	FBXO45	NM_001105573	1.13487e-05	-1.54504
12394	7978260	NM_001136050 // DHRS1 // dehydrogenase/reductase (SDR family) member 1 // 14q12 // 1158	DHRS1	NM_001136050	0.0018712	-1.5444
11186	7966343	ENST00000551655 // VPS29 // VPS29 retromer complex component // 12q24 // 51699 /// OTTH	VPS29	ENST00000551655	0.00892396	-1.54439
24430	8099541	NM_000320 // QDPR // quinoid dihydropteridine reductase // 4p15.31 // 5860 /// NM_00130	QDPR	NM_000320	0.000212121	-1.5443
17664	8031744	NM_006959 // ZNF17 // zinc finger protein 17 // 19q13.4 // 7565 /// XM_006723352 // ZNF	ZNF17	NM_006959	6.83749e-05	-1.54414
27085	8124537	NM_003535 // HIST1H3J // histone cluster 1, H3j // 6p22.1 // 8356 /// ENST00000359303 /	HIST1H3J	NM_003535	0.000814379	-1.54251
10324	7957161	NM_031435 // THAP2 // THAP domain containing, apoptosis associated protein 2 // 12q21.1	THAP2	NM_031435	0.00934792	-1.54078
22673	8081953	NM_005513 // GTF2E1 // general transcription factor IIE subunit 1 // 3q21-q24 // 2960 /	GTF2E1	NM_005513	0.00071166	-1.54022
8322	7938295	NM_000990 // RPL27A // ribosomal protein L27a // 11p15 // 6157 /// ENST00000314138 // R	RPL27A	NM_000990	0.00246734	-1.5399
17035	8025584	NR_004381 // SNORD105 // small nucleolar RNA, C/D box 105 // 19p13.2 // 692229 /// ENST	SNORD105	NR_004381	0.00132517	-1.53978
31919	8170015	NM_152695 // ZNF449 // zinc finger protein 449 // Xq26.3 // 203523 /// XM_011531312 //	ZNF449	NM_152695	0.000800917	-1.53975
27252	8126259	NM_145063 // OARD1 // O-acyl-ADP-ribose deacylase 1 // 6p21.1 // 221443 /// ENST0000037	OARD1	NM_145063	0.00162617	-1.53851
16067	8015955	NM_001098833 // ATXN7L3 // ataxin 7-like 3 // 17q21.31 // 56970 /// NM_020218 // ATXN7L	ATXN7L3	NM_001098833	6.09086e-06	-1.53789
7003	7925028	NM_198552 // FAM89A // family with sequence similarity 89, member A // 1q42.2 // 375061	FAM89A	NM_198552	0.000458634	-1.53749
21193	8067206	BC137482 // CTCFL // CCCTC-binding factor (zinc finger protein)-like // 20q13.31 // 140	CTCFL	BC137482	0.00176809	-1.53545
16111	8016402	NM_001127228 // CBX1 // chromobox homolog 1 // 17q21.32 // 10951 /// NM_006807 // CBX1	CBX1	NM_001127228	5.5525e-05	-1.53531
31519	8166630	OTTHUMT00000056165 // CKS1BP6 // CDC28 protein kinase regulatory subunit 1B pseudogene	CKS1BP6	OTTHUMT00000056165	7.49624e-05	-1.53502
7538	7930304	NM_001191002 // GSTO1 // glutathione S-transferase omega 1 // 10q25.1 // 9446 /// NM_00	GSTO1	NM_001191002	0.00902481	-1.53497
11443	7969271	NM_001130912 // SUGT1 // SGT1 homolog, MIS12 kinetochore complex assembly cochaperone /	SUGT1	NM_001130912	0.00955544	-1.53482
13892	7993185	NM_001278506 // NUBP1 // nucleotide binding protein 1 // 16p13.13 // 4682 /// NM_002484	NUBP1	NM_001278506	0.0002462	-1.53395
21074	8066074	NM_001145315 // DSN1 // DSN1 homolog, MIS12 kinetochore complex component // 20q11.23 /	DSN1	NM_001145315	0.00385139	-1.53376
29476	8147548	NM_001145860 // POP1 // POP1 homolog, ribonuclease P/MRP subunit // 8q22.1 // 10940 ///	POP1	NM_001145860	9.33459e-06	-1.53376
29494	8147724	NM_001695 // ATP6V1C1 // ATPase, H+ transporting, lysosomal 42kDa, V1 subunit C1 // 8q2	ATP6V1C1	NM_001695	0.00874746	-1.5336
6969	7924712	NM_001270409 // LIN9 // lin-9 DREAM MuvB core complex component // 1q42.12 // 286826 //	LIN9	NM_001270409	0.00215322	-1.53299
6727	7922268	NM_001204514 // KIFAP3 // kinesin-associated protein 3 // 1q24.2 // 22920 /// NM_001204	KIFAP3	NM_001204514	1.54272e-06	-1.53279
25704	8111974	NM_006451 // PAIP1 // poly(A) binding protein interacting protein 1 // 5p12 // 10605 //	PAIP1	NM_006451	0.0011693	-1.53278
29728	8149551	NM_015310 // PSD3 // pleckstrin and Sec7 domain containing 3 // 8p21.3 // 23362 /// NM_	PSD3	NM_015310	0.00108352	-1.53276
27791	8131927	NM_001303037 // MPP6 // membrane protein, palmitoylated 6 // 7p15 // 51678 /// NM_01644	MPP6	NM_001303037	0.00159965	-1.53233
16591	8021286	NM_001288980 // C18orf54 // chromosome 18 open reading frame 54 // 18q21.2 // 162681 //	C18orf54	NM_001288980	0.0038305	-1.53228
29049	8143605	NM_001206938 // TCAF1 // TRPM8 channel-associated factor 1 // 7q35 // 9747 /// NM_01471	TCAF1	NM_001206938	0.000228637	-1.53227
19542	8050060	NM_003310 // TSSC1 // tumor suppressing subtransferable candidate 1 // 2p25.3 // 7260 /	TSSC1	NM_003310	1.47978e-05	-1.5321
12617	7980463	NM_012245 // SNW1 // SNW domain containing 1 // 14q24.3 // 22938 /// XM_005267413 // SN	SNW1	NM_012245	0.000188326	-1.53192
19032	8044919	NM_002881 // RALB // v-ral simian leukemia viral oncogene homolog B // 2q14.2 // 5899 /	RALB	NM_002881	0.0087616	-1.53171
32388	8174253	NM_001142418 // MORF4L2 // mortality factor 4 like 2 // Xq22 // 9643 /// NM_001142419 /	MORF4L2	NM_001142418	8.20893e-07	-1.53154
4785	7902527	NM_000959 // PTGFR // prostaglandin F receptor (FP) // 1p31.1 // 5737 /// NM_001039585	PTGFR	NM_000959	0.00611535	-1.53125
7812	7933186	NM_001005368 // ZNF32 // zinc finger protein 32 // 10q22-q25 // 7580 /// NM_006973 // Z	ZNF32	NM_001005368	0.000662446	-1.5312
5283	7907213	NM_001146039 // GORAB // golgin, RAB6-interacting // 1q24.2 // 92344 /// NM_152281 // G	GORAB	NM_001146039	0.000190761	-1.53026
22274	8077781	NM_000551 // VHL // von Hippel-Lindau tumor suppressor, E3 ubiquitin protein ligase //	VHL	NM_000551	2.19319e-05	-1.52992
7750	7932703	NM_001042473 // ACBD5 // acyl-CoA binding domain containing 5 // 10p12.1 // 91452 /// N	ACBD5	NM_001042473	9.01617e-05	-1.52942
6925	7924190	NM_001300753 // ANGEL2 // angel homolog 2 (Drosophila) // 1q32.3 // 90806 /// NM_001300	ANGEL2	NM_001300753	6.85447e-05	-1.52934
12171	7976128	NM_001288781 // TTC8 // tetratricopeptide repeat domain 8 // 14q31.3 // 123016 /// NM_0	TTC8	NM_001288781	0.00454133	-1.52906
11183	7966315	NM_001278556 // ARPC3 // actin related protein 2/3 complex subunit 3 // 12q24.11 // 100	ARPC3	NM_001278556	5.90734e-05	-1.52899
15872	8014037	NM_015986 // CRLF3 // cytokine receptor-like factor 3 // 17q11.2 // 51379 /// NR_073118	CRLF3	NM_015986	0.000223243	-1.52841
10532	7959473	NM_003677 // DENR // density-regulated protein // 12q24.31 // 8562 /// ENST00000280557	DENR	NM_003677	0.000347259	-1.52841
22192	8076668	NM_001099294 // KIAA1644 // KIAA1644 // --- // 85352 /// XM_005261790 // KIAA1644 // KI	KIAA1644	NM_001099294	0.0028962	-1.52831
29962	8151549	NM_001144878 // IMPA1 // inositol(myo)-1(or 4)-monophosphatase 1 // 8q21.13-q21.3 // 36	IMPA1	NM_001144878	0.000481698	-1.52715
11442	7969263	NM_001011724 // HNRNPA1L2 // heterogeneous nuclear ribonucleoprotein A1-like 2 // 13q14	HNRNPA1L2	NM_001011724	0.000250713	-1.5269
19995	8054769	AY427952 // PS1TP4 // HBV preS1-transactivated protein 4 // --- // 414327	PS1TP4	AY427952	2.63566e-05	-1.52679
18731	8042270	NM_001001521 // UGP2 // UDP-glucose pyrophosphorylase 2 // 2p14-p13 // 7360 /// NM_0067	UGP2	NM_001001521	0.000189777	-1.52584
28807	8141150	NM_001178075 // ASNS // asparagine synthetase (glutamine-hydrolyzing) // 7q21.3 // 440	ASNS	NM_001178075	0.00224987	-1.52533
16168	8016870	NM_016070 // MRPS23 // mitochondrial ribosomal protein S23 // 17q22-q23 // 51649 /// EN	MRPS23	NM_016070	1.24203e-05	-1.52524
28766	8140730	NM_024315 // TMEM243 // transmembrane protein 243, mitochondrial // 7q21.12 // 79161 //	TMEM243	NM_024315	4.78706e-05	-1.52471
24466	8099860	NM_001204747 // RFC1 // replication factor C subunit 1 // 4p14-p13 // 5981 /// NM_00291	RFC1	NM_001204747	0.000267183	-1.52466
28022	8133788	NM_001131008 // PTPN12 // protein tyrosine phosphatase, non-receptor type 12 // 7q11.23	PTPN12	NM_001131008	5.80101e-05	-1.52416
22904	8084219	NM_017644 // KLHL24 // kelch-like family member 24 // 3q27.1 // 54800 /// XM_005247552	KLHL24	NM_017644	0.00505759	-1.52403
28172	8135464	NM_000108 // DLD // dihydrolipoamide dehydrogenase // 7q31-q32 // 1738 /// NM_001289750	DLD	NM_000108	0.00160274	-1.52397
24137	8096905	NM_001128426 // AP1AR // adaptor-related protein complex 1 associated regulatory protei	AP1AR	NM_001128426	0.00152429	-1.52392
22514	8080621	NM_001012506 // CCDC66 // coiled-coil domain containing 66 // 3p14.3 // 285331 /// NM_0	CCDC66	NM_001012506	0.00424342	-1.52351
29301	8145889	NM_004095 // EIF4EBP1 // eukaryotic translation initiation factor 4E binding protein 1	EIF4EBP1	NM_004095	0.00102057	-1.52259
11585	7970655	NM_004685 // MTMR6 // myotubularin related protein 6 // 13q12 // 9107 /// XM_011535306	MTMR6	NM_004685	0.000137939	-1.52171
17404	8029360	NM_013361 // ZNF223 // zinc finger protein 223 // 19q13.2 // 7766 /// ENST00000434772 /	ZNF223	NM_013361	0.00070639	-1.52067
15659	8011832	NM_002532 // NUP88 // nucleoporin 88kDa // 17p13.2 // 4927 /// XM_005256659 // NUP88 //	NUP88	NM_002532	0.00140783	-1.51986
9696	7951032	NR_003026 // SNORA1 // small nucleolar RNA, H/ACA box 1 // 11q21 // 677792 /// ENST0000	SNORA1	NR_003026	0.00409019	-1.51936
28151	8135235	NM_004279 // PMPCB // peptidase (mitochondrial processing) beta // 7q22.1 // 9512 /// X	PMPCB	NM_004279	2.13867e-05	-1.51871
23399	8089627	NM_144718 // SPICE1 // spindle and centriole associated protein 1 // 3q13.2 // 152185 /	SPICE1	NM_144718	0.000386631	-1.51759
7142	7926283	NM_003675 // PRPF18 // pre-mRNA processing factor 18 // 10p13 // 8559 /// XM_005252634	PRPF18	NM_003675	5.55909e-05	-1.51755
32188	8172358	NM_004182 // UXT // ubiquitously expressed prefoldin like chaperone // Xp11.23-p11.22 /	UXT	NM_004182	2.32838e-07	-1.51752
19765	8052598	NM_001042692 // WDPCP // WD repeat containing planar cell polarity effector // 2p15 //	WDPCP	NM_001042692	0.00156671	-1.51732
13353	7987172	NM_020154 // EMC7 // ER membrane protein complex subunit 7 // 15q14 // 56851 /// ENST00	EMC7	NM_020154	0.00013652	-1.51675
28284	8136614	NM_018238 // AGK // acylglycerol kinase // 7q34 // 55750 /// XM_005250023 // AGK // acy	AGK	NM_018238	0.000348547	-1.51646
6995	7924923	NM_018230 // NUP133 // nucleoporin 133kDa // 1q42.13 // 55746 /// ENST00000261396 // NU	NUP133	NM_018230	4.38296e-05	-1.51646
26041	8114861	NM_020117 // LARS // leucyl-tRNA synthetase // 5q32 // 51520 /// XM_011537655 // LARS /	LARS	NM_020117	0.000179835	-1.51598
14699	8001782	AY952889 // RPS27A // ribosomal protein S27a // 2p16 // 6233	RPS27A	AY952889	0.00778937	-1.51569
29276	8145702	NM_000553 // WRN // Werner syndrome, RecQ helicase-like // 8p12 // 7486 /// XM_01154463	WRN	NM_000553	0.00550594	-1.51557
20189	8056716	NM_001293186 // METTL5 // methyltransferase like 5 // 2q31.1 // 29081 /// NM_001293187	METTL5	NM_001293186	4.42843e-06	-1.51553
4386	7898549	NM_016183 // MRTO4 // MRT4 homolog, ribosome maturation factor // 1p36.13 // 51154 ///	MRTO4	NM_016183	0.000147353	-1.51553
6306	7918050	BX648992 // RPSAP19 // ribosomal protein SA pseudogene 19 // 1p21.1 // 730029	RPSAP19	BX648992	8.70389e-05	-1.5146
26198	8116494	NM_001172638 // ZFP62 // ZFP62 zinc finger protein // 5q35.3 // 643836 /// NM_152283 //	ZFP62	NM_001172638	6.48173e-05	-1.51445
29302	8145894	NM_001105214 // ASH2L // ash2 (absent, small, or homeotic)-like (Drosophila) // 8p11.2	ASH2L	NM_001105214	7.60619e-05	-1.51444
27782	8131860	NM_138446 // MALSU1 // mitochondrial assembly of ribosomal large subunit 1 // 7p15.3 //	MALSU1	NM_138446	4.43926e-05	-1.5144
22348	8078529	NM_001292049 // STAC // SH3 and cysteine rich domain // 3p22.3 // 6769 /// NM_003149 //	STAC	NM_001292049	0.00686981	-1.51439
31064	8162086	NM_001286715 // AGTPBP1 // ATP/GTP binding protein 1 // 9q21.33 // 23287 /// NM_0012867	AGTPBP1	NM_001286715	9.85858e-05	-1.5138
12052	7974799	NM_001177963 // MNAT1 // MNAT CDK-activating kinase assembly factor 1 // 14q23 // 4331	MNAT1	NM_001177963	0.000594721	-1.51377
16344	8019046	NM_014740 // EIF4A3 // eukaryotic translation initiation factor 4A3 // 17q25.3 // 9775	EIF4A3	NM_014740	3.00575e-05	-1.51346
5491	7909745	NM_016121 // KCTD3 // potassium channel tetramerization domain containing 3 // 1q41 //	KCTD3	NM_016121	0.00120209	-1.51325
25804	8112772	NM_001271769 // AP3B1 // adaptor-related protein complex 3, beta 1 subunit // 5q14.1 //	AP3B1	NM_001271769	3.88325e-05	-1.51303
18690	8041888	NM_000179 // MSH6 // mutS homolog 6 // 2p16 // 2956 /// NM_001281492 // MSH6 // mutS ho	MSH6	NM_000179	0.00248624	-1.51214
26351	8117589	NM_003536 // HIST1H3H // histone cluster 1, H3h // 6p22.1 // 8357 /// ENST00000369163 /	HIST1H3H	NM_003536	0.00463506	-1.51185
7486	7929719	NM_001256619 // R3HCC1L // R3H domain and coiled-coil containing 1-like // 10q24.2 // 2	R3HCC1L	NM_001256619	2.73306e-07	-1.51154
11352	7968270	NR_002162 // ATP5EP2 // ATP synthase, H+ transporting, mitochondrial F1 complex, epsilo	ATP5EP2	NR_002162	0.000407913	-1.51112
18927	8043861	NM_015904 // EIF5B // eukaryotic translation initiation factor 5B // 2q11.2 // 9669 ///	EIF5B	NM_015904	0.00118657	-1.51106
11583	7970624	NM_018451 // CENPJ // centromere protein J // 13q12.12 // 55835 /// NR_047594 // CENPJ	CENPJ	NM_018451	0.0053098	-1.51101
30841	8160284	NM_001270890 // HAUS6 // HAUS augmin like complex subunit 6 // 9p22.1 // 54801 /// NM_0	HAUS6	NM_001270890	0.000135792	-1.51018
19348	8047854	NM_001142300 // CCNYL1 // cyclin Y like 1 // 2q33.3 // 151195 /// NM_152523 // CCNYL1 /	CCNYL1	NM_001142300	0.00415673	-1.5099
13051	7984190	NM_016213 // TRIP4 // thyroid hormone receptor interactor 4 // 15q22.31 // 9325 /// XM_	TRIP4	NM_016213	0.000265811	-1.50977
30522	8156761	NM_018946 // NANS // N-acetylneuraminic acid synthase // 9p24.1-p23 // 54187 /// XM_011	NANS	NM_018946	0.00978379	-1.50898
27002	8123961	NM_001143964 // TBC1D7 // TBC1 domain family, member 7 // 6p24.1 // 51256 /// NM_001143	TBC1D7	NM_001143964	0.00598348	-1.50828
20397	8059319	NM_005687 // FARSB // phenylalanyl-tRNA synthetase beta subunit // 2q36.1 // 10056 ///	FARSB	NM_005687	0.000367237	-1.50813
10581	7960117	NM_018663 // PXMP2 // peroxisomal membrane protein 2 // 12q24.33 // 5827 /// ENST000003	PXMP2	NM_018663	4.09311e-05	-1.50749
4683	7901447	NM_032864 // PRPF38A // pre-mRNA processing factor 38A // 1p32.3 // 84950 /// XM_011542	PRPF38A	NM_032864	1.64405e-06	-1.50731
30281	8154670	NM_001099222 // IFT74 // intraflagellar transport 74 // 9p21.2 // 80173 /// NM_00109922	IFT74	NM_001099222	0.00659264	-1.50715
18926	8043848	NM_145212 // MRPL30 // mitochondrial ribosomal protein L30 // 2q11.2 // 51263 /// NR_02	MRPL30	NM_145212	0.000102519	-1.50699
23627	8091941	NM_007217 // PDCD10 // programmed cell death 10 // 3q26.1 // 11235 /// NM_145859 // PDC	PDCD10	NM_007217	0.00377839	-1.50649
24782	8102860	NM_002107 // H3F3A // H3 histone, family 3A // 1q42.12 // 3020 /// NR_002315 // H3F3AP4	H3F3A	NM_002107	8.40965e-05	-1.50643
15150	8006325	NM_015355 // SUZ12 // SUZ12 polycomb repressive complex 2 subunit // 17q11.2 // 23512 /	SUZ12	NM_015355	0.00739362	-1.50599
29547	8148263	NM_017956 // TRMT12 // tRNA methyltransferase 12 homolog (S. cerevisiae) // 8q24.13 //	TRMT12	NM_017956	0.00197835	-1.50559
30580	8157283	NM_001244926 // PRPF4 // pre-mRNA processing factor 4 // 9q31-q33 // 9128 /// NM_004697	PRPF4	NM_001244926	0.000108845	-1.50546
12012	7974372	NM_001099652 // GPR137C // G protein-coupled receptor 137C // 14q22.1 // 283554 /// ENS	GPR137C	NM_001099652	0.00398481	-1.50506
28971	8142878	AF503918 // CDC26 // cell division cycle 26 // 9q32 // 246184	CDC26	AF503918	0.00147257	-1.50489
15867	8014008	NM_000386 // BLMH // bleomycin hydrolase // 17q11.2 // 642 /// ENST00000261714 // BLMH	BLMH	NM_000386	0.000466061	-1.50437
24101	8096538	NM_001100426 // RAP1GDS1 // RAP1, GTP-GDP dissociation stimulator 1 // 4q23-q25 // 5910	RAP1GDS1	NM_001100426	0.00131874	-1.50424
15473	8009552	NM_001100621 // C17orf80 // chromosome 17 open reading frame 80 // 17q25.1 // 55028 ///	C17orf80	NM_001100621	9.87819e-05	-1.50406
9580	7949931	NM_001300907 // KMT5B // lysine (K)-specific methyltransferase 5B // 11q13.2 // 51111 /	KMT5B	NM_001300907	0.000690374	-1.50387
30794	8159815	NM_001145355 // CBWD1 // COBW domain containing 1 // 9p24.3 // 55871 /// NM_001145356 /	CBWD1	NM_001145355	2.55322e-06	-1.50365
15939	8014749	NM_000978 // RPL23 // ribosomal protein L23 // 17q // 9349 /// ENST00000245857 // RPL23	RPL23	NM_000978	0.000139695	-1.50362
21626	8071332	NM_001278639 // RANBP1 // RAN binding protein 1 // 22q11.21 // 5902 /// NM_001278640 //	RANBP1	NM_001278639	2.71207e-05	-1.50312
24298	8098291	NM_001243372 // CLCN3 // chloride channel, voltage-sensitive 3 // 4q33 // 1182 /// NM_0	CLCN3	NM_001243372	0.00155981	-1.50222
21488	8069998	NM_021254 // C21orf59 // chromosome 21 open reading frame 59 // 21q22.1 // 56683 /// NR	C21orf59	NM_021254	4.79418e-05	-1.50212
26586	8120022	NM_001253 // CDC5L // cell division cycle 5-like // 6p21 // 988 /// XM_006715289 // CDC	CDC5L	NM_001253	3.79472e-05	-1.50135
20114	8055645	NM_001190879 // ORC4 // origin recognition complex subunit 4 // 2q22-q23 // 5000 /// NM	ORC4	NM_001190879	0.00486107	-1.50073
28578	8139163	NR_028347 // FAM183BP // acyloxyacyl hydrolase (neutrophil) // 7p14.1 // 340286 /// ENS	FAM183BP	NR_028347	0.00992181	1.50007
20670	8062123	NM_006690 // MMP24 // matrix metallopeptidase 24 (membrane-inserted) // 20q11.2 // 1089	MMP24	NM_006690	0.000280386	1.50048
27269	8126382	NM_001164446 // C6orf132 // chromosome 6 open reading frame 132 // 6p21.1 // 647024 ///	C6orf132	NM_001164446	0.0111164	1.50054
21001	8065396	NM_080610 // CST9L // cystatin 9-like // 20p11.21 // 128821 /// ENST00000376979 // CST9	CST9L	NM_080610	0.000660466	1.50064
30268	8154563	NM_001010887 // ACER2 // alkaline ceramidase 2 // 9p22.1 // 340485 /// XM_005251447 //	ACER2	NM_001010887	0.000576816	1.50143
8492	7939938	OTTHUMT00000391510 // OR5D17P // olfactory receptor, family 5, subfamily D, member 17 p	OR5D17P	OTTHUMT00000391510	0.00239589	1.50145
16856	8023710	NM_001271028 // CDH19 // cadherin 19, type 2 // 18q22.1 // 28513 /// NM_021153 // CDH19	CDH19	NM_001271028	7.28154e-05	1.5016
22146	8076292	NM_145174 // DNAJB7 // DnaJ (Hsp40) homolog, subfamily B, member 7 // 22q13.2 // 150353	DNAJB7	NM_145174	0.000189421	1.50201
30692	8158625	AK125285 // LOC100129785 // uncharacterized LOC100129785 // 9q34.11 // 100129785	LOC100129785	AK125285	1.63397e-06	1.50312
8043	7935572	NM_032709 // PYROXD2 // pyridine nucleotide-disulphide oxidoreductase domain 2 // 10q24	PYROXD2	NM_032709	0.011807	1.50324
30999	8161520	XR_928800 // PGM5P4 // phosphoglucomutase 5 pseudogene 4 // 2q13 // 729468	PGM5P4	XR_928800	0.00309609	1.50363
5174	7906194	AK055377 // GPATCH4 // G-patch domain containing 4 // 1q22 // 54865	GPATCH4	AK055377	0.000670602	1.50382
11876	7973108	NR_033909 // ECRP // ribonuclease, RNase A family, 2 (liver, eosinophil-derived neuroto	ECRP	NR_033909	0.0104498	1.50389
13617	7990632	NM_024776 // PEAK1 // pseudopodium-enriched atypical kinase 1 // 15q24.3 // 79834 /// X	PEAK1	NM_024776	0.000143594	1.50478
23194	8087485	NM_003335 // UBA7 // ubiquitin-like modifier activating enzyme 7 // 3p21 // 7318 /// XM	UBA7	NM_003335	0.00565901	1.50547
13302	7986639	OTTHUMT00000415968 // IGHV4OR15-8 // immunoglobulin heavy variable 4/OR15-8 (non-functi	IGHV4OR15-8	OTTHUMT00000415968	0.00241749	1.50572
5643	7911229	NM_001001957 // OR2W3 // olfactory receptor, family 2, subfamily W, member 3 // 1q44 //	OR2W3	NM_001001957	0.00109268	1.50587
10743	7961571	NM_001170798 // SLC15A5 // solute carrier family 15, member 5 // 12p12.3 // 729025 ///	SLC15A5	NM_001170798	6.92791e-05	1.50603
9852	7952390	OTTHUMT00000387272 // OR10D4P // olfactory receptor, family 10, subfamily D, member 4 p	OR10D4P	OTTHUMT00000387272	0.00296975	1.50623
20202	8056810	AK095037 // LOC100129312 // uncharacterized LOC100129312 // 2q31.1 // 100129312	LOC100129312	AK095037	0.00466591	1.50628
23027	8085412	NM_001134382 // IQSEC1 // IQ motif and Sec7 domain 1 // 3p25.2 // 9922 /// NM_014869 //	IQSEC1	NM_001134382	0.000453519	1.50658
20900	8064471	NM_001083910 // SIRPB1 // signal-regulatory protein beta 1 // 20p13 // 10326 /// NM_001	SIRPB1	NM_001083910	0.000841717	1.50686
18281	8037947	NM_198479 // TPRX1 // tetra-peptide repeat homeobox 1 // 19q13.33 // 284355 /// ENST000	TPRX1	NM_198479	0.00677664	1.50691
11660	7971350	NM_001243797 // TSC22D1 // TSC22 domain family, member 1 // 13q14 // 8848 /// NM_001243	TSC22D1	NM_001243797	0.00326702	1.50741
32567	8175587	NR_030236 // MIR509-1 // microRNA 509-1 // Xq27.3 // 574514 /// NR_030586 // MIR509-2 /	MIR509-1	NR_030236	4.47927e-05	1.50754
14344	7998190	NM_001286485 // RGS11 // regulator of G-protein signaling 11 // 16p13.3 // 8786 /// NM_	RGS11	NM_001286485	0.00396977	1.50833
32182	8172296	NM_001135998 // NDUFB11 // NADH dehydrogenase (ubiquinone) 1 beta subcomplex, 11, 17.3k	NDUFB11	NM_001135998	4.88868e-08	1.50881
17087	8026155	NM_052876 // NACC1 // nucleus accumbens associated 1, BEN and BTB (POZ) domain containi	NACC1	NM_052876	0.000262727	1.50901
22532	8080878	NM_000333 // ATXN7 // ataxin 7 // 3p21.1-p12 // 6314 /// NM_001128149 // ATXN7 // ataxi	ATXN7	NM_000333	2.43026e-08	1.50976
24041	8095868	ENST00000512778 // SEPT11 // septin 11 // 4q21.1 // 55752 /// OTTHUMT00000362684 // SEP	SEPT11	ENST00000512778	0.00548219	1.5099
11036	7964830	NR_033335 // SNORA70G // small nucleolar RNA, H/ACA box 70G // 12q14 // 100379132 /// E	SNORA70G	NR_033335	0.00216048	1.51006
16298	8018482	NM_012478 // WBP2 // WW domain binding protein 2 // 17q25 // 23558 /// XM_011524579 //	WBP2	NM_012478	0.00342535	1.51009
10118	7955055	NM_017842 // SLC48A1 // solute carrier family 48 (heme transporter), member 1 // 12q13.	SLC48A1	NM_017842	0.0095012	1.51035
31594	8167356	NM_001080489 // GLOD5 // glyoxalase domain containing 5 // Xp11.23 // 392465 /// XM_011	GLOD5	NM_001080489	0.00119004	1.51092
15698	8012304	NM_001166621 // TRAPPC1 // trafficking protein particle complex 1 // 17p13.1 // 58485 /	TRAPPC1	NM_001166621	4.02655e-05	1.51191
32624	8176155	NR_027401 // FAM223A // family with sequence similarity 223, member A (non-protein codi	FAM223A	NR_027401	1.70226e-05	1.514
13177	7985416	OTTHUMT00000487001 // CSPG4P10 // chondroitin sulfate proteoglycan 4 pseudogene 10 // 1	CSPG4P10	OTTHUMT00000487001	0.000128522	1.51413
30867	8160452	NM_004936 // CDKN2B // cyclin-dependent kinase inhibitor 2B (p15, inhibits CDK4) // 9p2	CDKN2B	NM_004936	0.0031747	1.51441
11821	7972745	NM_003749 // IRS2 // insulin receptor substrate 2 // 13q34 // 8660 /// ENST00000375856	IRS2	NM_003749	0.00123623	1.51522
9147	7946025	NM_012375 // OR52A1 // olfactory receptor, family 52, subfamily A, member 1 // 11p15.5	OR52A1	NM_012375	0.000314307	1.516
14166	7996281	NM_001136106 // BEAN1 // brain expressed, associated with NEDD4, 1 // 16q21 // 146227 /	BEAN1	NM_001136106	0.0114294	1.51661
9189	7946286	NM_003700 // OR2D2 // olfactory receptor, family 2, subfamily D, member 2 // 11p15.4 //	OR2D2	NM_003700	0.00139031	1.5169
32609	8175947	NM_005334 // HCFC1 // host cell factor C1 // Xq28 // 3054 /// XM_006724815 // HCFC1 //	HCFC1	NM_005334	0.000143966	1.51746
4758	7902282	NM_001031693 // HHLA3 // HERV-H LTR-associating 3 // 1p31.1 // 11147 /// NM_001036645 /	HHLA3	NM_001031693	0.010468	1.51762
9666	7950751	NR_033347 // SNORA70E // small nucleolar RNA, H/ACA box 70E // --- // 100379250 /// ENS	SNORA70E	NR_033347	0.00710862	1.51888
13135	7985039	XR_916557 // LOC441728 // golgin-like // 15q24.2 // 441728 /// XR_932489 // LOC441728 /	LOC441728	XR_916557	0.00206048	1.51961
23295	8088680	NM_001278689 // EOGT // EGF domain-specific O-linked N-acetylglucosamine (GlcNAc) trans	EOGT	NM_001278689	0.0076592	1.51962
32093	8171427	NM_004469 // FIGF // c-fos induced growth factor (vascular endothelial growth factor D)	FIGF	NM_004469	0.00259002	1.51968
29239	8145227	NM_001160036 // RHOBTB2 // Rho-related BTB domain containing 2 // 8p21.3 // 23221 /// N	RHOBTB2	NM_001160036	0.000136248	1.52079
9446	7948574	NM_001136040 // CPSF7 // cleavage and polyadenylation specific factor 7 // 11q12.2 // 7	CPSF7	NM_001136040	0.000643033	1.52087
6543	7920214	NM_001024209 // SPRR2E // small proline-rich protein 2E // 1q21-q22 // 6704 /// ENST000	SPRR2E	NM_001024209	0.00229569	1.52133
12248	7976834	NR_030174 // MIR494 // microRNA 494 // 14q32.31 // 574452 /// uc010txm.2 // MIR494 // m	MIR494	NR_030174	0.000115993	1.52151
10683	7961097	XR_242911 // LOC400002 // uncharacterized FLJ46363 // 12p13.31 // 400002 /// XR_432784	LOC400002	XR_242911	0.0105685	1.52155
30156	8153373	NM_000498 // CYP11B2 // cytochrome P450, family 11, subfamily B, polypeptide 2 // 8q21-	CYP11B2	NM_000498	0.00355348	1.52231
13071	7984364	NM_001145102 // SMAD3 // SMAD family member 3 // 15q22.33 // 4088 /// NM_001145103 // S	SMAD3	NM_001145102	0.000353105	1.52467
31998	8170576	NM_001102576 // CSAG1 // chondrosarcoma associated gene 1 // Xq28 // 158511 /// NM_1534	CSAG1	NM_001102576	1.45394e-06	1.52636
8945	7944223	NM_001197104 // KMT2A // lysine (K)-specific methyltransferase 2A // 11q23 // 4297 ///	KMT2A	NM_001197104	0.000196456	1.52791
10930	7963698	NM_001130060 // ATF7 // activating transcription factor 7 // 12q13 // 11016 /// NM_0012	ATF7	NM_001130060	1.52928e-05	1.52792
10869	7963121	NM_001037806 // NCKAP5L // NCK-associated protein 5-like // 12q13.12 // 57701 /// XM_00	NCKAP5L	NM_001037806	4.55645e-05	1.528
16273	8018184	NM_001115152 // CD300LD // CD300 molecule-like family member d // 17q25.1 // 100131439	CD300LD	NM_001115152	0.000270363	1.52827
18625	8041048	NM_005253 // FOSL2 // FOS-like antigen 2 // 2p23.3 // 2355 /// XM_005264231 // FOSL2 //	FOSL2	NM_005253	0.00123627	1.52922
17343	8028656	NM_022835 // PLEKHG2 // pleckstrin homology domain containing, family G (with RhoGef do	PLEKHG2	NM_022835	0.000662437	1.5296
13936	7993737	NM_001308169 // ACSM2A // acyl-CoA synthetase medium-chain family member 2A // 16p12.3	ACSM2A	NM_001308169	3.17117e-06	1.53076
9188	7946280	NM_003696 // OR6A2 // olfactory receptor, family 6, subfamily A, member 2 // 11p15 // 8	OR6A2	NM_003696	0.000362031	1.53105
10249	7956261	NM_002898 // RBMS2 // RNA binding motif, single stranded interacting protein 2 // 12q13	RBMS2	NM_002898	0.000183281	1.53181
12735	7981722	OTTHUMT00000325171 // IGHV3-33 // immunoglobulin heavy variable 3-33 // 14q32.33 // 284	IGHV3-33	OTTHUMT00000325171	0.00183568	1.53208
20391	8059244	NM_001195731 // CHPF // chondroitin polymerizing factor // 2q35 // 79586 /// NM_024536	CHPF	NM_001195731	0.0064627	1.53229
15686	8012197	NM_001201576 // PLSCR3 // phospholipid scramblase 3 // 17p13.1 // 57048 /// NM_020360 /	PLSCR3	NM_001201576	0.00384889	1.53301
12308	7977440	NR_026800 // KIAA0125 // KIAA0125 // 14q32.33 // 9834 /// ENST00000612938 // KIAA0125 /	FAM30A	NR_026800	0.000639786	1.53535
10649	7960819	XR_913824 // LOC105369641 // uncharacterized LOC105369641 // --- // 105369641 /// XR_91	LOC105369641	XR_913824	9.3604e-05	1.53624
10528	7959361	NM_014938 // MLXIP // MLX interacting protein // 12q24.31 // 22877 /// XM_006719290 //	MLXIP	NM_014938	1.45439e-05	1.53655
5856	7913237	NM_018584 // CAMK2N1 // calcium/calmodulin-dependent protein kinase II inhibitor 1 // 1	CAMK2N1	NM_018584	0.0113074	1.53663
27614	8130151	NM_001243325 // RAET1E // retinoic acid early transcript 1E // 6q25.1 // 135250 /// NM_	RAET1E	NM_001243325	0.00301047	1.53671
23705	8092691	NM_001130845 // BCL6 // B-cell CLL/lymphoma 6 // 3q27 // 604 /// NM_001134738 // BCL6 /	BCL6	NM_001130845	0.000329964	1.53703
12862	7982252	NR_026771 // DKFZP434L187 // uncharacterized LOC26082 // 15q13.2 // 26082 /// ENST00000	DKFZP434L187	NR_026771	0.00151924	1.53761
12832	7982072	NR_003348 // SNORD115-33 // small nucleolar RNA, C/D box 115-33 // 15q11.2 // 100033807	SNORD115-33	NR_003348	7.83251e-05	1.53803
12977	7983413	NM_017434 // DUOX1 // dual oxidase 1 // 15q15.3 // 53905 /// NM_175940 // DUOX1 // dual	DUOX1	NM_017434	0.00527241	1.54006
27769	8131682	NM_001163941 // ABCB5 // ATP binding cassette subfamily B member 5 // 7p21.1 // 340273	ABCB5	NM_001163941	1.49733e-05	1.54016
12824	7982056	NR_003342 // SNORD115-25 // small nucleolar RNA, C/D box 115-25 // 15q11.2 // 100033801	SNORD115-25	NR_003342	0.000109809	1.54153
20769	8063171	OTTHUMT00000079568 // LOC100533646 // zinc finger protein 135 pseudogene // --- // 1005	LOC100533646	OTTHUMT00000079568	0.00283461	1.54158
32946	8178833	NM_002120 // HLA-DOB // major histocompatibility complex, class II, DO beta // 6p21.3 /	HLA-DOB	NM_002120	3.91366e-06	1.543
17580	8031027	NR_030195 // MIR520B // microRNA 520b // --- // 574473 /// ENST00000384989 // MIR520B /	MIR520B	NR_030195	0.000304916	1.54428
32032	8170963	AY168775 // FAM223B // family with sequence similarity 223, member B (non-protein codin	FAM223B	AY168775	4.06659e-05	1.54613
17553	8030866	NM_002030 // FPR3 // formyl peptide receptor 3 // 19q13.3-q13.4 // 2359 /// XM_01152668	FPR3	NM_002030	1.01319e-06	1.54616
9719	7951195	NM_178127 // ANGPTL5 // angiopoietin like 5 // 11q22.1 // 253935 /// XM_011542735 // AN	ANGPTL5	NM_178127	0.00154273	1.54632
10607	7960370	NM_001144958 // CRACR2A // calcium release activated channel regulator 2A // 12p13.32 /	CRACR2A	NM_001144958	0.00268242	1.54787
17167	8026926	NM_015016 // MAST3 // microtubule associated serine/threonine kinase 3 // 19p13.11 // 2	MAST3	NM_015016	0.000182045	1.54794
21119	8066489	NM_080869 // WFDC12 // WAP four-disulfide core domain 12 // 20q13.12 // 128488 /// ENST	WFDC12	NM_080869	1.25017e-05	1.54814
11651	7971239	ENST00000411348 // RNU6-57P // RNA, U6 small nuclear 57, pseudogene // --- // 100873765	RNU6-57P	ENST00000411348	7.07362e-05	1.55016
5822	7912802	XR_250707 // LOC101927806 // uncharacterized LOC101927806 // --- // 101927806 /// XR_94	LOC101927806	XR_250707	6.76516e-05	1.55041
9090	7945657	NM_001012709 // KRTAP5-4 // keratin associated protein 5-4 // 11p15.5 // 387267 /// ENS	KRTAP5-4	NM_001012709	0.000692605	1.55078
21264	8067944	NR_029480 // MIRLET7C // microRNA let-7c // 21q21.1 // 406885 /// uc002yke.3 // MIRLET7	MIRLET7C	NR_029480	0.000704287	1.55121
20695	8062404	NR_040021 // LOC100287792 // uncharacterized LOC100287792 // 20q11.23 // 100287792 ///	LOC100287792	NR_040021	0.000192663	1.55266
21503	8070194	NM_001001890 // RUNX1 // runt-related transcription factor 1 // 21q22.3 // 861 /// NM_0	RUNX1	NM_001001890	4.34254e-06	1.55269
20697	8062427	NM_080607 // VSTM2L // V-set and transmembrane domain containing 2 like // 20q11.23 //	VSTM2L	NM_080607	0.000972957	1.55358
18580	8040516	NM_001080473 // MFSD2B // major facilitator superfamily domain containing 2B // 2p23.3	MFSD2B	NM_001080473	0.000109772	1.55469
4358	7898278	NM_015001 // SPEN // spen family transcriptional repressor // 1p36 // 23013 /// ENST000	SPEN	NM_015001	6.03896e-07	1.56201
8951	7944302	NM_001144758 // PHLDB1 // pleckstrin homology-like domain, family B, member 1 // 11q23.	PHLDB1	NM_001144758	6.12382e-05	1.56272
31713	8168391	NR_026594 // FAM226B // family with sequence similarity 226, member B (non-protein codi	FAM226B	NR_026594	0.000196575	1.56458
10684	7961102	NM_001099431 // CLEC1B // C-type lectin domain family 1, member B // 12p13.2 // 51266 /	CLEC1B	NM_001099431	4.99569e-05	1.56485
17975	8035156	NM_006387 // CHERP // calcium homeostasis endoplasmic reticulum protein // 19p13.1 // 1	CHERP	NM_006387	3.40132e-05	1.56494
4591	7900490	NR_029833 // MIR30C1 // microRNA 30c-1 // 1p34.2 // 407031 /// ENST00000385227 // MIR30	MIR30C1	NR_029833	2.10285e-07	1.56515
13350	7987145	NM_001103184 // FMN1 // formin 1 // 15q13.3 // 342184 /// NM_001277313 // FMN1 // formi	FMN1	NM_001103184	1.574e-05	1.56534
16126	8016482	NR_029582 // MIR196A1 // microRNA 196a-1 // 17q21.32 // 406972 /// ENST00000388006 // M	MIR196A1	NR_029582	0.000918702	1.56549
23388	8089472	AY358772 // LOC100128035 // VGSA5840 // 3q13.2 // 100128035	LOC100128035	AY358772	0.00176571	1.56619
9410	7948312	NM_001004459 // OR1S2 // olfactory receptor, family 1, subfamily S, member 2 // 11q12.1	OR1S2	NM_001004459	0.00246054	1.5672
32060	8171172	NM_015419 // MXRA5 // matrix-remodelling associated 5 // Xp22.33 // 25878 /// XM_005274	MXRA5	NM_015419	0.00343247	1.56822
7677	7931914	NM_000417 // IL2RA // interleukin 2 receptor, alpha // 10p15-p14 // 3559 /// NM_0013082	IL2RA	NM_000417	9.90313e-06	1.5699
8172	7937104	AK097584 // LINC01165 // long intergenic non-protein coding RNA 1165 // 10q26.3 // 1001	LINC01165	AK097584	0.00186944	1.57038
32291	8173366	NM_002565 // P2RY4 // pyrimidinergic receptor P2Y, G-protein coupled, 4 // Xq13 // 5030	P2RY4	NM_002565	0.00161335	1.5707
14948	8004385	NM_020795 // NLGN2 // neuroligin 2 // 17p13.1 // 57555 /// XM_005256744 // NLGN2 // neu	NLGN2	NM_020795	0.00037207	1.57186
21393	8069135	NR_026547 // TSPEAR-AS2 // TSPEAR antisense RNA 2 // 21q22.3 // 114043 /// NR_026548 //	TSPEAR-AS2	NR_026547	0.00697005	1.5736
8494	7939942	NM_001004735 // OR5D14 // olfactory receptor, family 5, subfamily D, member 14 // 11q11	OR5D14	NM_001004735	1.04386e-05	1.57731
22277	8077815	NR_026829 // LINC00852 // long intergenic non-protein coding RNA 852 // 3p25.3 // 84657	LINC00852	NR_026829	0.00114487	1.57838
22816	8083463	NM_001101337 // C3orf79 // chromosome 3 open reading frame 79 // 3q25.2 // 152118 /// A	C3orf79	NM_001101337	0.000678383	1.57947
14031	7994889	NM_001256829 // TMEM265 // transmembrane protein 265 // 16p // 100862671 /// NM_006662	TMEM265	NM_001256829	0.000478948	1.57964
17933	8034698	NR_029495 // MIR23A // microRNA 23a // 19p13.13 // 407010 /// ENST00000385245 // MIR23A	MIR23A	NR_029495	0.00388702	1.57992
22849	8083770	NM_001080440 // OTOL1 // otolin 1 // 3q26.1 // 131149 /// XM_005247109 // OTOL1 // otol	OTOL1	NM_001080440	2.89236e-05	1.58121
16507	8020419	NR_031565 // MIR320C1 // microRNA 320c-1 // --- // 100302135 /// ENST00000408566 // MIR	MIR320C1	NR_031565	7.34871e-05	1.58466
14412	7998898	NM_021195 // CLDN6 // claudin 6 // 16p13.3 // 9074 /// ENST00000328796 // CLDN6 // clau	CLDN6	NM_021195	0.00147075	1.58654
14895	8003812	NM_012373 // OR3A3 // olfactory receptor, family 3, subfamily A, member 3 // 17p13.3 //	OR3A3	NM_012373	0.000456326	1.58671
14030	7994874	NM_001105079 // FBRS // fibrosin // 16p11.2 // 64319 /// XM_011545916 // FBRS // fibros	FBRS	NM_001105079	1.97229e-05	1.58695
25524	8110055	NM_001308189 // CPEB4 // cytoplasmic polyadenylation element binding protein 4 // 5q21	CPEB4	NM_001308189	0.0109255	1.58929
10688	7961151	NM_001199805 // KLRC4-KLRK1 // KLRC4-KLRK1 readthrough // 12p // 100528032 /// NM_00736	KLRC4-KLRK1	NM_001199805	0.00039037	1.59019
29121	8144279	NM_018941 // CLN8 // ceroid-lipofuscinosis, neuronal 8 // 8p23 // 2055 /// ENST00000331	CLN8	NM_018941	0.000451255	1.5912
26183	8116313	NM_001142306 // C5orf60 // chromosome 5 open reading frame 60 // 5q35.3 // 285679 /// N	C5orf60	NM_001142306	0.00156153	1.59237
15224	8007084	NM_000964 // RARA // retinoic acid receptor, alpha // 17q21 // 5914 /// NM_001024809 //	RARA	NM_000964	0.000146639	1.5949
32426	8174568	NM_178175 // LHFPL1 // lipoma HMGIC fusion partner-like 1 // Xq23 // 340596 /// XM_0115	LHFPL1	NM_178175	0.00016142	1.59501
9658	7950671	NM_012296 // GAB2 // GRB2-associated binding protein 2 // 11q14.1 // 9846 /// NM_080491	GAB2	NM_012296	0.000839865	1.59555
9983	7953699	NM_018416 // FOXJ2 // forkhead box J2 // 12p13.31 // 55810 /// XM_011520760 // FOXJ2 //	FOXJ2	NM_018416	9.85834e-06	1.59588
25442	8109305	NM_001109974 // SYNPO // synaptopodin // 5q33.1 // 11346 /// NM_001166208 // SYNPO // s	SYNPO	NM_001109974	0.000378295	1.59719
30710	8158862	NR_002914 // SNORD62A // small nucleolar RNA, C/D box 62A // 9q34.13 // 26786 /// NR_00	SNORD62A	NR_002914	0.00140525	1.59752
11892	7973306	NM_022060 // ABHD4 // abhydrolase domain containing 4 // 14q11.2 // 63874 /// XM_005267	ABHD4	NM_022060	0.00222298	1.60085
5203	7906458	NM_001639 // APCS // amyloid P component, serum // 1q21-q23 // 325 /// ENST00000255040	APCS	NM_001639	2.64261e-05	1.60096
17961	8034983	NM_014299 // BRD4 // bromodomain containing 4 // 19p13.1 // 23476 /// NM_058243 // BRD4	BRD4	NM_014299	7.31629e-07	1.60174
27490	8128818	NM_001024934 // WASF1 // WAS protein family, member 1 // 6q21 // 8936 /// NM_001024935	WASF1	NM_001024934	0.00284828	1.60276
19992	8054758	NR_024004 // DDX11L2 // DEAD/H (Asp-Glu-Ala-Asp/His) box helicase 11 like 2 // 2q13 //	DDX11L2	NR_024004	3.84435e-05	1.60314
26049	8114970	NM_206966 // C5orf46 // chromosome 5 open reading frame 46 // 5q32 // 389336 /// XM_005	C5orf46	NM_206966	0.00569513	1.60673
31074	8162191	NR_040117 // LOC392364 // nuclear pore associated protein 1 pseudogene // 9q22.1 // 392	LOC392364	NR_040117	9.80642e-07	1.60783
16578	8021154	NM_001142397 // CTIF // CBP80/20-dependent translation initiation factor // 18q21.1 //	CTIF	NM_001142397	0.000145744	1.6081
6830	7923183	NM_001281293 // ZNF281 // zinc finger protein 281 // 1q32.1 // 23528 /// NM_001281294 /	ZNF281	NM_001281293	0.00158072	1.60812
20327	8058498	NM_003468 // FZD5 // frizzled class receptor 5 // 2q33.3 // 7855 /// ENST00000295417 //	FZD5	NM_003468	0.0128424	1.61174
5646	7911235	OTTHUMT00000096863 // OR2AJ1 // olfactory receptor, family 2, subfamily AJ, member 1 //	OR2AJ1	OTTHUMT00000096863	6.9902e-05	1.61251
6566	7920382	NM_181715 // CRTC2 // CREB regulated transcription coactivator 2 // 1q21.3 // 200186 //	CRTC2	NM_181715	0.000231033	1.61364
5748	7912166	NM_001042681 // RERE // arginine-glutamic acid dipeptide (RE) repeats // 1p36.23 // 473	RERE	NM_001042681	7.06769e-07	1.61572
27334	8127079	NM_153699 // GSTA5 // glutathione S-transferase alpha 5 // 6p12.2 // 221357 /// ENST000	GSTA5	NM_153699	5.29389e-06	1.61619
29380	8146633	NR_027378 // UG0898H09 // uncharacterized LOC643763 // 8q12.3 // 643763 /// ENST0000062	UG0898H09	NR_027378	2.46515e-06	1.61801
23148	8086752	X58062 // SNORD13P3 // small nucleolar RNA, C/D box 13 pseudogene 3 // 3p21.31 // 6078	SNORD13P3	X58062	0.00495475	1.61805
26396	8117834	NM_021959 // PPP1R11 // protein phosphatase 1, regulatory (inhibitor) subunit 11 // 6p2	PPP1R11	NM_021959	0.00158462	1.6211
6403	7919095	NM_001200001 // NOTCH2 // notch 2 // 1p13-p11 // 4853 /// NM_024408 // NOTCH2 // notch	NOTCH2	NM_001200001	5.46552e-05	1.62302
29190	8144701	AK092544 // LOC100131581 // uncharacterized LOC100131581 // 8p23.1 // 100131581 /// XR_	LOC100131581	AK092544	0.0117189	1.62312
32753	8177092	OTTHUMT00000099509 // RBMY1A3P // RNA binding motif protein, Y-linked, family 1, member	RBMY1A3P	OTTHUMT00000099509	8.54142e-05	1.62363
18188	8037061	NM_001291419 // LYPD4 // LY6/PLAUR domain containing 4 // 19q13.2 // 147719 /// NM_1735	LYPD4	NM_001291419	0.000189407	1.62772
13865	7992956	NM_032575 // GLIS2 // GLIS family zinc finger 2 // 16p13.3 // 84662 /// XM_005255641 //	GLIS2	NM_032575	0.000138533	1.62995
13603	7990452	OTTHUMT00000419799 // DNM1P34 // dynamin 1 pseudogene 34 // 15q24.2 // 729809 /// OTTHU	DNM1P34	OTTHUMT00000419799	0.00143528	1.63268
22108	8075910	NM_002872 // RAC2 // ras-related C3 botulinum toxin substrate 2 (rho family, small GTP	RAC2	NM_002872	0.00340634	1.63537
24177	8097288	NM_001291285 // FAT4 // FAT atypical cadherin 4 // 4q28.1 // 79633 /// NM_001291303 //	FAT4	NM_001291285	0.0102044	1.63597
25208	8106923	NM_005654 // NR2F1 // nuclear receptor subfamily 2, group F, member 1 // 5q14 // 7025 /	NR2F1	NM_005654	0.00948112	1.63618
26754	8121553	NM_001013734 // RFPL4B // ret finger protein-like 4B // 6q21 // 442247 /// ENST00000441	RFPL4B	NM_001013734	7.38478e-06	1.63733
12238	7976808	AF422192 // LOC100288160 // esophagus cancer-related gene-2 interaction susceptibility	LOC100288160	AF422192	0.000354342	1.63983
15703	8012376	NM_014232 // VAMP2 // vesicle associated membrane protein 2 // 17p13.1 // 6844 /// XM_0	VAMP2	NM_014232	9.274e-06	1.6428
10283	7956737	NR_029661 // MIRLET7I // microRNA let-7i // 12q14.1 // 406891 /// uc001srj.2 // MIRLET7	MIRLET7I	NR_029661	0.0084331	1.64432
23331	8088979	NM_016206 // VGLL3 // vestigial-like family member 3 // 3p12.1 // 389136 /// XM_0052647	VGLL3	NM_016206	0.00340533	1.64479
32985	8179221	NM_080870 // DPCR1 // diffuse panbronchiolitis critical region 1 // 6p21.33 // 135656 /	DPCR1	NM_080870	0.000102211	1.64743
10338	7957298	NM_001024383 // NAV3 // neuron navigator 3 // 12q21.2 // 89795 /// NM_014903 // NAV3 //	NAV3	NM_001024383	0.00782381	1.65255
4899	7903717	NR_029583 // MIR197 // microRNA 197 // 1p13.3 // 406974 /// ENST00000369851 // GNAI3 //	MIR197	NR_029583	1.53917e-05	1.65337
20266	8057803	NM_001305134 // TMEFF2 // transmembrane protein with EGF-like and two follistatin-like	TMEFF2	NM_001305134	0.000791237	1.65494
4573	7900340	NM_181809 // BMP8A // bone morphogenetic protein 8a // 1p34.3 // 353500 /// XM_00671061	BMP8A	NM_181809	0.00215655	1.65533
23986	8095404	NM_001207004 // UGT2B28 // UDP glucuronosyltransferase 2 family, polypeptide B28 // 4q1	UGT2B28	NM_001207004	0.000183174	1.66277
5479	7909601	NR_004389 // SNORA16B // small nucleolar RNA, H/ACA box 16B // 1q32.3 // 692157 /// ENS	SNORA16B	NR_004389	6.76586e-05	1.66667
16519	8020495	NM_001100619 // CABLES1 // Cdk5 and Abl enzyme substrate 1 // 18q11.2 // 91768 /// NM_0	CABLES1	NM_001100619	0.00188998	1.66797
24992	8104627	NR_003921 // PMCHL1 // pro-melanin-concentrating hormone-like 1, pseudogene // 5p14.3 /	PMCHL1	NR_003921	0.00057737	1.66957
5095	7905503	NM_178429 // LCE2C // late cornified envelope 2C // 1q21.3 // 353140 /// ENST0000036878	LCE2C	NM_178429	0.000153859	1.67211
13253	7986329	NM_001145155 // NR2F2 // nuclear receptor subfamily 2, group F, member 2 // 15q26 // 70	NR2F2	NM_001145155	0.0103279	1.67306
12641	7980742	ENST00000614987 // RPS6KA5 // ribosomal protein S6 kinase, 90kDa, polypeptide 5 // 14q3	RPS6KA5	ENST00000614987	0.000416704	1.67358
16336	8018972	NM_001243540 // CEP295NL // CEP295 N-terminal like // 17q25 // 100653515 /// NM_0012435	CEP295NL	NM_001243540	2.20451e-05	1.67466
20363	8058869	NM_001308022 // TNS1 // tensin 1 // 2q35-q36 // 7145 /// NM_001308023 // TNS1 // tensin	TNS1	NM_001308022	0.00109204	1.67863
15352	8008237	NM_002204 // ITGA3 // integrin alpha 3 // 17q21.33 // 3675 /// XM_005257308 // ITGA3 //	ITGA3	NM_002204	0.00945603	1.6831
31588	8167287	NM_001282167 // PORCN // porcupine homolog (Drosophila) // Xp11.23 // 64840 /// NM_0228	PORCN	NM_001282167	0.00613705	1.68345
26582	8119974	NM_001078175 // SLC29A1 // solute carrier family 29 (equilibrative nucleoside transport	SLC29A1	NM_001078175	0.00512967	1.68358
16566	8021047	NM_001130110 // SETBP1 // SET binding protein 1 // 18q21.1 // 26040 /// NM_015559 // SE	SETBP1	NM_001130110	0.00108277	1.68677
23406	8089701	NM_001164342 // ZBTB20 // zinc finger and BTB domain containing 20 // 3q13.2 // 26137 /	ZBTB20	NM_001164342	0.00976734	1.68805
5645	7911233	NM_001005522 // OR2T8 // olfactory receptor, family 2, subfamily T, member 8 // 1q44 //	OR2T8	NM_001005522	0.00190145	1.68856
20025	8055038	NM_001136037 // LIMS2 // LIM and senescent cell antigen-like domains 2 // 2q14.3 // 556	LIMS2	NM_001136037	4.07494e-05	1.68863
10858	7962951	NM_003482 // KMT2D // lysine (K)-specific methyltransferase 2D // 12q13.12 // 8085 ///	KMT2D	NM_003482	2.11715e-05	1.69123
25398	8108749	NR_001281 // PCDHB18P // protocadherin beta 18 pseudogene // 5q31 // 54660 /// ENST0000	PCDHB18P	NR_001281	0.00601139	1.69123
5869	7913450	NM_001291860 // HSPG2 // heparan sulfate proteoglycan 2 // 1p36.1-p34 // 3339 /// NM_00	HSPG2	NM_001291860	1.88467e-05	1.69257
19334	8047763	ENST00000272849 // NRP2 // neuropilin 2 // 2q33.3 // 8828 /// OTTHUMT00000256393 // NRP	NRP2	ENST00000272849	0.00805685	1.69538
29626	8148962	NM_001005221 // OR4F29 // olfactory receptor, family 4, subfamily F, member 29 // 1p36.	OR4F29	NM_001005221	1.66272e-06	1.69661
9964	7953547	NM_001007026 // ATN1 // atrophin 1 // 12p13.31 // 1822 /// NM_001940 // ATN1 // atrophi	ATN1	NM_001007026	1.00762e-06	1.69698
11311	7967872	ENST00000384060 // RNU6-76P // RNA, U6 small nuclear 76, pseudogene // --- // 100873777	RNU6-76P	ENST00000384060	0.000588938	1.70061
14572	8000636	NM_001135865 // NPIPB5 // nuclear pore complex interacting protein family, member B5 //	NPIPB5	NM_001135865	0.000979338	1.7007
18466	8039635	NM_001012729 // DUXA // double homeobox A // 19q13.43 // 503835 /// ENST00000554048 //	DUXA	NM_001012729	1.62264e-06	1.70136
29745	8149718	NR_027715 // BIN3-IT1 // BIN3 intronic transcript 1 // 8p21.3 // 80094	BIN3-IT1	NR_027715	0.00051304	1.70671
5654	7911263	NM_001004690 // OR2M5 // olfactory receptor, family 2, subfamily M, member 5 // 1q44 //	OR2M5	NM_001004690	0.000936371	1.70853
29426	8147000	NM_024721 // ZFHX4 // zinc finger homeobox 4 // 8q21.11 // 79776 /// XM_011517592 // ZF	ZFHX4	NM_024721	0.00764919	1.71921
4659	7901293	NM_001010969 // CYP4A22 // cytochrome P450, family 4, subfamily A, polypeptide 22 // 1p	CYP4A22	NM_001010969	0.000239945	1.72311
30300	8154838	OTTHUMT00000052094 // TRBV21OR9-2 // T cell receptor beta variable 21/OR9-2 (pseudogene	TRBV21OR9-2	OTTHUMT00000052094	0.00042057	1.72829
31609	8167560	NM_001098413 // GAGE10 // G antigen 10 // Xp11.23 // 102724473 /// ENST00000407599 // G	GAGE10	NM_001098413	0.00184961	1.72918
12738	7981728	OTTHUMT00000324604 // IGHV3-52 // immunoglobulin heavy variable 3-52 (pseudogene) // 14	IGHV3-52	OTTHUMT00000324604	0.000344728	1.7294
18054	8035896	NM_020856 // TSHZ3 // teashirt zinc finger homeobox 3 // 19q12 // 57616 /// ENST0000024	TSHZ3	NM_020856	4.55539e-05	1.7299
12155	7976012	NM_001105250 // NRXN3 // neurexin 3 // 14q31 // 9369 /// NM_001272020 // NRXN3 // neure	NRXN3	NM_001105250	0.0133266	1.73064
11151	7966026	NM_014840 // NUAK1 // NUAK family, SNF1-like kinase, 1 // 12q23.3 // 9891 /// ENST00000	NUAK1	NM_014840	0.00969101	1.73358
13748	7991750	NM_005332 // HBZ // hemoglobin, zeta // 16p13.3 // 3050 /// XM_005255287 // HBZ // hemo	HBZ	NM_005332	7.18054e-05	1.73414
29653	8149153	NR_027000 // LINC00965 // long intergenic non-protein coding RNA 965 // 8p23.1 // 34919	LINC00965	NR_027000	0.0111229	1.73528
19237	8046746	NM_001080545 // PPP1R1C // protein phosphatase 1, regulatory (inhibitor) subunit 1C //	PPP1R1C	NM_001080545	9.05259e-05	1.73879
14440	7999173	NM_145253 // UBALD1 // UBA-like domain containing 1 // 16p13.3 // 124402 /// ENST000002	UBALD1	NM_145253	0.000237161	1.74515
15614	8011262	NM_020310 // MNT // MAX network transcriptional repressor // 17p13.3 // 4335 /// XM_011	MNT	NM_020310	9.70403e-06	1.74725
5841	7912994	NM_001136265 // IFFO2 // intermediate filament family orphan 2 // 1p36.13 // 126917 ///	IFFO2	NM_001136265	4.68858e-06	1.7515
31127	8162674	NR_026847 // LOC286359 // uncharacterized LOC286359 // 9q22.33 // 286359 /// AK097847 /	LOC286359	NR_026847	0.00019395	1.75449
28086	8134460	ENST00000485422 // BRI3 // brain protein I3 // 7q21.3 // 25798 /// OTTHUMT00000334686 /	BRI3	ENST00000485422	0.00271064	1.75498
27312	8126855	NM_001013732 // PTCHD4 // patched domain containing 4 // 6p12.3 // 442213 /// NM_207499	PTCHD4	NM_001013732	0.00427815	1.75626
31501	8166509	NM_001136234 // SUPT20HL1 // SPT20 homolog, SAGA complex component-like 1 // Xp22.11 //	SUPT20HL1	NM_001136234	0.0138711	1.75812
31434	8165866	NM_000351 // STS // steroid sulfatase (microsomal), isozyme S // Xp22.32 // 412 /// XM_	STS	NM_000351	0.00256493	1.75861
19575	8050423	NR_026766 // MYCNOS // MYCN opposite strand // 2p24.1 // 10408 /// ENST00000419083 // M	MYCNOS	NR_026766	0.00166379	1.7609
8116	7936529	NM_001127211 // SHTN1 // shootin 1 // 10q25.3 // 57698 /// NM_001258298 // SHTN1 // sho	SHTN1	NM_001127211	0.000622059	1.76136
26436	8118228	NM_021221 // LY6G5B // lymphocyte antigen 6 complex, locus G5B // 6p21.3 // 58496 /// E	LY6G5B	NM_021221	0.00373185	1.76378
5768	7912347	NM_001079843 // CASZ1 // castor zinc finger 1 // 1p36.22 // 54897 /// ENST00000377022 /	CASZ1	NM_001079843	0.000260093	1.76425
12533	7979721	NM_182526 // TMEM229B // transmembrane protein 229B // 14q24.1 // 161145 /// XM_0052673	TMEM229B	NM_182526	0.000554683	1.76523
11469	7969472	NM_001257995 // LMO7DN // LMO7 downstream neighbor // 13q22.2 // 729420 /// XM_01153520	LMO7DN	NM_001257995	5.77104e-06	1.76923
27972	8133233	NM_001127231 // AUTS2 // autism susceptibility candidate 2 // 7q11.22 // 26053 /// NM_0	AUTS2	NM_001127231	0.00389143	1.78194
8411	7939215	NM_012194 // KIAA1549L // KIAA1549-like // 11p13 // 25758 /// XM_005252847 // KIAA1549L	KIAA1549L	NM_012194	9.87207e-06	1.78242
8826	7943019	XR_947879 // TRIM51EP // tripartite motif-containing 51E, pseudogene // 11q14.3 // 3999	TRIM51EP	XR_947879	0.000445753	1.78259
20176	8056457	NM_001165963 // SCN1A // sodium channel, voltage gated, type I alpha subunit // 2q24.3	SCN1A	NM_001165963	0.00882657	1.79524
6613	7921012	NR_029691 // MIR9-1 // microRNA 9-1 // 1q22 // 407046 /// uc001foz.1 // MIR9-1 // micro	MIR9-1	NR_029691	0.000922033	1.79579
15702	8012349	NM_002616 // PER1 // period circadian clock 1 // 17p13.1 // 5187 /// XM_005256689 // PE	PER1	NM_002616	0.00246479	1.79767
12399	7978331	NM_001039771 // CBLN3 // cerebellin 3 precursor // 14q12 // 643866 /// ENST00000267406	CBLN3	NM_001039771	0.000385699	1.79982
26043	8114898	ENST00000394409 // PPP2R2B // protein phosphatase 2, regulatory subunit B, beta // 5q32	PPP2R2B	ENST00000394409	3.36256e-05	1.80154
12830	7982068	NR_003346 // SNORD115-31 // small nucleolar RNA, C/D box 115-31 // 15q11.2 // 100033805	SNORD115-31	NR_003346	0.000127827	1.80479
21876	8073822	NR_027033 // MIRLET7BHG // MIRLET7B host gene // 22q13.31 // 400931 /// NR_029478 // MI	MIRLET7BHG	NR_027033	0.00110682	1.80536
30850	8160360	NM_002176 // IFNB1 // interferon, beta 1, fibroblast // 9p21 // 3456 /// ENST0000038023	IFNB1	NM_002176	0.000180591	1.80814
16209	8017344	AK123839 // LOC100129112 // uncharacterized LOC100129112 // 17q23.2 // 100129112	LOC100129112	AK123839	6.44094e-06	1.81385
30860	8160417	NM_021002 // IFNA6 // interferon, alpha 6 // 9p22 // 3443 /// ENST00000259555 // IFNA6	IFNA6	NM_021002	9.6579e-05	1.81453
30263	8154512	NM_001040272 // ADAMTSL1 // ADAMTS like 1 // 9p21.3 // 92949 /// XM_011518063 // ADAMTS	ADAMTSL1	NM_001040272	0.0117652	1.82256
12290	7977270	ENST00000330634 // INF2 // inverted formin, FH2 and WH2 domain containing // 14q32.33 /	INF2	ENST00000330634	2.77586e-05	1.82996
5368	7908347	NM_022375 // OCLM // oculomedin // 1q25 // 10896 /// ENST00000574641 // OCLM // oculome	OCLM	NM_022375	0.000363134	1.83076
19844	8053325	XR_926178 // LOC105374818 // uncharacterized LOC105374818 // --- // 105374818 /// XR_92	LOC105374818	XR_926178	0.00565771	1.8365
31511	8166585	ENST00000580017 // DCAF8L2 // DDB1 and CUL4 associated factor 8-like 2 // Xp21.3 // 347	DCAF8L2	ENST00000580017	4.42658e-05	1.8415
23511	8090852	NM_001278683 // AMOTL2 // angiomotin like 2 // 3q21-q22 // 51421 /// NM_001278685 // AM	AMOTL2	NM_001278683	2.45914e-05	1.84447
18871	8043441	OTTHUMT00000323279 // IGKV1D-27 // immunoglobulin kappa variable 1D-27 (pseudogene) //	IGKV1D-27	OTTHUMT00000323279	7.38081e-06	1.8477
11507	7969794	AY358798 // LOC100132099 // FRSS1829 // 13q32.3 // 100132099	LOC100132099	AY358798	9.20366e-05	1.84872
22347	80785.3	NR_029824 // MIR128-2 // microRNA 128-2 // 3p22.3 // 406916 /// ENST00000384893 // MIR1	MIR128-2	NR_029824	0.000508527	1.85323
30589	8157450	NM_000608 // ORM2 // orosomucoid 2 // 9q32 // 5005 /// ENST00000431067 // ORM2 // oroso	ORM2	NM_000608	4.52405e-06	1.86095
19863	8053449	NM_001031738 // TMEM150A // transmembrane protein 150A // 2p11.2 // 129303 /// NR_03317	TMEM150A	NM_001031738	5.36957e-05	1.86325
31111	8162533	NM_000264 // PTCH1 // patched 1 // 9q22.3 // 5727 /// NM_001083602 // PTCH1 // patched	PTCH1	NM_000264	1.83753e-05	1.87242
16567	8021058	NM_001242692 // SLC14A2 // solute carrier family 14 (urea transporter), member 2 // 18q	SLC14A2	NM_001242692	0.0044539	1.87421
29165	8144526	ENST00000518619 // LOC157273 // uncharacterized LOC157273 // 8p23.1 // 157273	LOC157273	ENST00000518619	8.24218e-06	1.88129
9915	7952986	NM_001184985 // WNK1 // WNK lysine deficient protein kinase 1 // 12p13.3 // 65125 /// N	WNK1	NM_001184985	0.00049993	1.90872
32553	8175531	NM_004065 // CDR1 // cerebellar degeneration related protein 1 // Xq27.1 // 1038 /// EN	CDR1	NM_004065	0.00585017	1.90916
9367	7948103	OTTHUMT00000334836 // OR4C50P // olfactory receptor, family 4, subfamily C, member 50 p	OR4C50P	OTTHUMT00000334836	7.75935e-05	1.91159
31952	8170257	XR_109780 // LOC645188 // uncharacterized LOC645188 // Xq27.2 // 645188 /// XR_172415 /	LOC645188	XR_109780	0.00626708	1.91594
18170	8036936	ENST00000598759 // NUMBL // numb homolog (Drosophila)-like // 19q13.13-q13.2 // 9253 //	NUMBL	ENST00000598759	0.00116554	1.9282
24976	8104568	AY358688 // LOC100133299 // GALI1870 // 5p15.2 // 100133299	LOC100133299	AY358688	1.33844e-05	1.93316
7557	7930537	NM_001146274 // TCF7L2 // transcription factor 7-like 2 (T-cell specific, HMG-box) // 1	TCF7L2	NM_001146274	0.00305551	1.93572
17932	8034696	NR_029501 // MIR27A // microRNA 27a // 19p13.13 // 407018 /// ENST00000385073 // MIR27A	MIR27A	NR_029501	0.00166708	1.93649
16258	8017964	NM_080284 // ABCA6 // ATP binding cassette subfamily A member 6 // 17q24.3 // 23460 ///	ABCA6	NM_080284	0.0137445	1.93693
27980	8133326	NM_001257190 // POM121 // POM121 transmembrane nucleoporin // 7q11.23 // 9883 /// NM_17	POM121	NM_001257190	6.27898e-05	1.94169
31179	8163202	NM_153366 // SVEP1 // sushi, von Willebrand factor type A, EGF and pentraxin domain con	SVEP1	NM_153366	0.00559281	1.96403
26998	8123936	NM_001142393 // NEDD9 // neural precursor cell expressed, developmentally down-regulate	NEDD9	NM_001142393	0.00252456	1.97771
24011	8095585	NM_001098484 // SLC4A4 // solute carrier family 4 (sodium bicarbonate cotransporter), m	SLC4A4	NM_001098484	0.000335655	1.98807
7421	7928999	NM_001102469 // LIPN // lipase, family member N // 10q23.31 // 643418 /// XM_005270049	LIPN	NM_001102469	0.00015225	2.01063
5648	7911241	NM_001001963 // OR2L8 // olfactory receptor, family 2, subfamily L, member 8 (gene/pseu	OR2L8	NM_001001963	2.68181e-06	2.05278
20315	8058390	NM_203365 // RAPH1 // Ras association (RalGDS/AF-6) and pleckstrin homology domains 1 /	RAPH1	NM_203365	1.32834e-05	2.09294
31415	8165705	ENST00000361681 // ND6 // NADH dehydrogenase, subunit 6 (complex I) // --- // 4541	ND6	ENST00000361681	0.00196414	2.12379
26126	8115730	NR_029632 // MIR218-2 // microRNA 218-2 // 5q34 // 407001 /// ENST00000385006 // MIR218	MIR218-2	NR_029632	0.000309256	2.13379
4402	7898655	NM_001785 // CDA // cytidine deaminase // 1p36.2-p35 // 978 /// ENST00000375071 // CDA	CDA	NM_001785	0.00401697	2.13495
20740	8062864	NM_003881 // WISP2 // WNT1 inducible signaling pathway protein 2 // 20q13.12 // 8839 //	WISP2	NM_003881	0.00170072	2.14398
20265	8057797	NM_004657 // SDPR // serum deprivation response // 2q32-q33 // 8436 /// ENST00000304141	SDPR	NM_004657	0.00232078	2.24641
10251	7956271	NM_003725 // HSD17B6 // hydroxysteroid (17-beta) dehydrogenase 6 // 12q13 // 8630 /// X	HSD17B6	NM_003725	0.0117282	2.28321
16560	8020973	NM_001281739 // FHOD3 // formin homology 2 domain containing 3 // 18q12 // 80206 /// NM	FHOD3	NM_001281739	2.67365e-06	2.2894
30917	8160912	AK090398 // C9orf131 // chromosome 9 open reading frame 131 // 9p13.3 // 138724	C9orf131	AK090398	0.00010363	2.2967
21281	8068024	NM_001270407 // JAM2 // junctional adhesion molecule 2 // 21q21.2 // 58494 /// NM_00127	JAM2	NM_001270407	0.00766174	2.32679
25118	8105935	XR_430415 // LOC101929738 // putative POM121-like protein 1 // --- // 101929738 /// XR_	LOC101929738	XR_430415	0.00512594	2.50201
19216	8046530	NM_021192 // HOXD11 // homeobox D11 // 2q31.1 // 3237 /// ENST00000249504 // HOXD11 //	HOXD11	NM_021192	0.00196885	2.61757
25124	8105989	NR_073404 // LOC441081 // POM121 membrane glycoprotein (rat) pseudogene // 5q13.2 // 44	LOC441081	NR_073404	0.00265316	2.62644
5417	7908861	AF314543 // OCR1 // ovarian cancer-related protein 1 // 1q32.1 // 100128298	OCR1	AF314543	0.000147134	2.71499
7882	7933872	NM_000399 // EGR2 // early growth response 2 // 10q21.1 // 1959 /// NM_001136177 // EGR	EGR2	NM_000399	0.00138662	2.74419
19490	8049530	NM_001137550 // LRRFIP1 // leucine rich repeat (in FLII) interacting protein 1 // 2q37.	LRRFIP1	NM_001137550	0.000332014	2.89143
16257	8017927	NM_080283 // ABCA9 // ATP binding cassette subfamily A member 9 // 17q24.2 // 10350 ///	ABCA9	NM_080283	0.0108267	2.92226
32176	8172266	NR_029635 // MIR221 // microRNA 221 // Xp11.3 // 407006 /// ENST00000385135 // MIR221 /	MIR221	NR_029635	0.00194072	3.46727
28814	8141228	NM_001134450 // TMEM130 // transmembrane protein 130 // 7q22.1 // 222865 /// NM_0011344	TMEM130	NM_001134450	6.14963e-05	3.50373
