# Supplementary material for: Transcriptome analysis of skin fibroblasts with dominant negative COL3A1 mutations provides molecular insights into the etiopathology of vascular Ehlers-Danlos syndrome
Source: PLoS One. 2018 Jan 18;13(1):e0191220. doi: 10.1371/journal.pone.0191220 (PMC5773204; doi:10.1371/journal.pone.0191220)
Supplement: S4 Table — (XLSX) [file pone.0191220.s004.xlsx]

## Sheet: S4 Table
S4 Table. DAVID functional annotation clustering of 281 up-regulated DEGs in vEDS patients’ skin fibroblasts.
Annotation Cluster 1	Enrichment Score: 2.2731434265523003
Category	Term	p-value	Genes	FDR <20%
SP_PIR_KEYWORDS	olfaction	0.00226381	OR2L8, OR2AJ1, OR52A1, OR3A3, OR5D14, OR6A2, OR10D4P, OR2D2, OR2T8, OR4F29, OR2W3, OR1S2, OR2M5	2.88668
INTERPRO	IPR000725:Olfactory receptor	0.00330479	OR2L8, OR2AJ1, OR52A1, OR3A3, OR5D14, OR6A2, OR10D4P, OR2D2, OR2T8, OR4F29, OR2W3, OR1S2, OR2M5	4.45164
GOTERM_MF_FAT	GO:0004984~olfactory receptor activity	0.00333994	OR2L8, OR2AJ1, OR52A1, OR3A3, OR5D14, OR6A2, OR10D4P, OR2D2, OR2T8, OR4F29, OR2W3, OR1S2, OR2M5	4.26346
GOTERM_BP_FAT	GO:0007608~sensory perception of smell	0.0037049	OR2L8, OR2AJ1, OR52A1, OR3A3, OR5D14, OR6A2, OR10D4P, OR2D2, OR2T8, OR4F29, OR2W3, OR1S2, OR2M5	5.78566
GOTERM_BP_FAT	GO:0007606~sensory perception of chemical stimulus	0.00792124	OR2L8, OR2AJ1, OR52A1, OR3A3, OR5D14, OR6A2, OR10D4P, OR2D2, OR2T8, OR4F29, OR2W3, OR1S2, OR2M5	11.9877
Annotation Cluster 2	Enrichment Score: 2.2209638428347085
Category	Term	p-value	Genes	FDR <20%
GOTERM_BP_FAT	GO:0016481~negative regulation of transcription	0.00201246	ZNF281, NACC1, GLIS2, SMAD3, SPEN, ATN1, IFNB1, HBZ, PER1, BCL6, LRRFIP1, NR2F2, NR2F1	3.18279
GOTERM_BP_FAT	GO:0010629~negative regulation of gene expression	0.00429867	ZNF281, NACC1, GLIS2, SMAD3, SPEN, ATN1, IFNB1, HBZ, PER1, BCL6, LRRFIP1, NR2F2, NR2F1	6.6832
GOTERM_BP_FAT	GO:0010558~negative regulation of macromolecule biosynthetic process	0.0081011	ZNF281, NACC1, GLIS2, SMAD3, SPEN, ATN1, IFNB1, HBZ, PER1, BCL6, LRRFIP1, NR2F2, NR2F1	12.2435
GOTERM_BP_FAT	GO:0031327~negative regulation of cellular biosynthetic process	0.00979111	ZNF281, NACC1, GLIS2, SMAD3, SPEN, ATN1, IFNB1, HBZ, PER1, BCL6, LRRFIP1, NR2F2, NR2F1	14.6137
GOTERM_BP_FAT	GO:0009890~negative regulation of biosynthetic process	0.0114484	ZNF281, NACC1, GLIS2, SMAD3, SPEN, ATN1, IFNB1, HBZ, PER1, BCL6, LRRFIP1, NR2F2, NR2F1	16.8796
Annotation Cluster 3	Enrichment Score: 2.045237234322509
Category	Term	p-value	Genes	FDR <20%
INTERPRO	IPR003104:Actin-binding FH2 and DRF autoregulatory	0.00801539	INF2, FMN1, FHOD3	10.48
UP_SEQ_FEATURE	domain:FH2	0.00910024	INF2, FMN1, FHOD3	13.0746
INTERPRO	IPR015425:Actin-binding FH2	0.00918949	INF2, FMN1, FHOD3	11.9266
SMART	SM00498:FH2	0.00983517	INF2, FMN1, FHOD3	10.295
