# Supplementary material for: Transcriptome analysis of skin fibroblasts with dominant negative COL3A1 mutations provides molecular insights into the etiopathology of vascular Ehlers-Danlos syndrome
Source: PLoS One. 2018 Jan 18;13(1):e0191220. doi: 10.1371/journal.pone.0191220 (PMC5773204; doi:10.1371/journal.pone.0191220)
Supplement: S5 Table — (XLSX) [file pone.0191220.s005.xlsx]

## Sheet: S5 Table
S5 Table. DAVID functional annotation clustering of 688 down-regulated DEGs in vEDS patients’ skin fibroblasts.
Annotation Cluster 1	Enrichment Score: 23.40677158565366
Category	Term	p-value	Genes	FDR <20%
UP_KEYWORDS	Mitosis	1.14133e-27	KIFC1, BORA, KNTC1, AURKA, PTTG1, SPICE1, FAM83D, KIF2C, CDCA8, RAD21, MIS18A, NSMCE2, CCNA2, CDK1, KIF11, DSN1, TPX2, NUSAP1, CDK2, SPAG5, RUVBL1, HAUS6, HAUS2, HAUS1, LRRCC1, ANLN, CEP55, NCAPH, NCAPG2, NCAPG, BUB1, SKA3, FBXO5, ZWILCH, BUB3, HELLS, BOD1, SETDB2, ZNF830, NUF2, CENPF, NDC80, SPDL1, CDC26, SMC2, MIS12, CCNB1, NEDD1, CCNB2, KNL1, PLK1, MIS18BP1, MAP9	1.56031e-24
UP_KEYWORDS	Cell division	1.6225e-26	KIFC1, PRC1, BORA, KNTC1, AURKA, PTTG1, SPICE1, FAM83D, KIF2C, CDCA8, RAD21, MIS18A, RALB, RALA, NSMCE2, CCNA2, CDC7, CDK1, KIF11, DSN1, TPX2, NUSAP1, ECT2, CDK2, SPAG5, SDCCAG3, RUVBL1, HAUS6, HAUS2, HAUS1, LRRCC1, ANLN, CEP55, NCAPH, NCAPG2, NCAPG, BUB1, SKA3, FBXO5, ZWILCH, HELLS, BUB3, BOD1, SETDB2, ZNF830, NUF2, CENPF, NDC80, SPDL1, CDC26, RACGAP1, CDC27, SMC2, MIS12, CCNB1, NEDD1, CCNB2, KN…	2.21812e-23
UP_KEYWORDS	Cell cycle	1.8665e-26	KIFC1, CLSPN, PRC1, BORA, KNTC1, AURKA, PTTG1, SPICE1, FAM83D, KIF2C, CDCA8, MCM7, RAD21, FANCI, MIS18A, RALB, RALA, NSMCE2, CCNA2, CDC7, CDK1, KIF11, DSN1, TPX2, NUSAP1, CDC5L, MCM3, ECT2, DDIT3, CDK2, MCM6, UHRF1, SPAG5, SDCCAG3, RUVBL1, RAD17, MELK, HAUS6, TICRR, LIN9, HAUS2, HAUS1, LRRCC1, CTCFL, ANLN, CEP55, NCAPH, NCAPG2, NCAPG, BUB1, SKA3, FBXO5, ZWILCH, HELLS, BUB3, TXNL4B, BOD1, SETDB2, …	2.55169e-23
GOTERM_BP_DIRECT	GO:0051301~cell division	2.72881e-20	KIFC1, BORA, KNTC1, AURKA, PTTG1, SPICE1, FAM83D, KIF2C, CDCA8, RAD21, MIS18A, NSMCE2, CCNA2, CDC7, KIF14, CDK1, KIF11, DSN1, TPX2, CDK2, SPAG5, SDCCAG3, RUVBL1, HAUS6, HAUS2, HAUS1, LRRCC1, NCAPH, NCAPG2, NCAPG, BUB1, SKA3, FBXO5, ZWILCH, BUB3, HELLS, BOD1, SETDB2, ZNF830, NUF2, CENPF, NDC80, SPDL1, CDC26, SMC2, CENPJ, CDC27, MIS12, CCNB1, NEDD1, CCNB2, KNL1, CKS2, MIS18BP1	4.66216e-17
GOTERM_BP_DIRECT	GO:0007067~mitotic nuclear division	9.80718e-20	HAUS6, HAUS2, BORA, HAUS1, KNTC1, LRRCC1, ANLN, AURKA, CEP55, PTTG1, FAM83D, KIF2C, RAD21, NCAPG2, MIS18A, BUB1, FBXO5, SKA3, NSMCE2, ZWILCH, CCNA2, HELLS, CDK1, CENPN, BOD1, SETDB2, KIF11, NUP88, ZNF830, KIF15, NUF2, TPX2, CENPF, NDC80, PBK, CDC26, SUGT1, MIS12, CDK2, NEDD1, CCNB2, KNL1, PLK1, MIS18BP1, RUVBL1	1.67555e-16
Annotation Cluster 2	Enrichment Score: 8.867459205640342
Category	Term	p-value	Genes	FDR <20%
UP_KEYWORDS	Centromere	7.69615e-15	KNTC1, KIF2C, CDCA8, RAD21, NUDCD2, MIS18A, BUB1, SKA3, ZWILCH, BUB3, CENPO, NUP133, BOD1, CENPN, DSN1, CENPQ, NUF2, CENPF, SPDL1, NDC80, CENPK, MIS12, CENPI, KNL1, PLK1, SPAG5, NGDN, MIS18BP1	1.04694e-11
UP_KEYWORDS	Kinetochore	1.50254e-11	CENPO, BOD1, NUP133, CENPN, DSN1, NUF2, KNTC1, CENPF, NDC80, SPDL1, CENPK, MIS12, KIF2C, NUDCD2, SPAG5, KNL1, PLK1, BUB1, SKA3, ZWILCH, BUB3	2.05412e-08
GOTERM_BP_DIRECT	GO:0007062~sister chromatid cohesion	3.05108e-11	CENPO, NUP133, CENPN, DSN1, CENPQ, KIF18A, NUF2, KNTC1, CENPF, NDC80, SPDL1, CENPK, CENPI, MIS12, KIF2C, CDCA8, RAD21, KNL1, PLK1, BUB1, ZWILCH, BUB3	5.21275e-08
GOTERM_CC_DIRECT	GO:0000775~chromosome, centromeric region	2.21556e-07	CENPN, KIF2C, CDCA8, RAD21, MIS18A, CENPQ, NUF2, CENPF, NGDN, NDC80, CBX1, HELLS, MIS12	0.000318508
GOTERM_CC_DIRECT	GO:0000777~condensed chromosome kinetochore	7.31121e-07	CENPO, BOD1, NUP133, CENPN, NUF2, KNTC1, NDC80, CENPK, KIF2C, NUDCD2, KNL1, SPAG5, BUB1, ZWILCH, BUB3	0.00105105
GOTERM_CC_DIRECT	GO:0000776~kinetochore	1.09199e-05	KIF18A, TTK, CENPF, NDC80, SUGT1, CENPI, KIF2C, SPAG5, PLK1, BUB1, SKA3, ZWILCH, BUB3	0.0156973
Annotation Cluster 3	Enrichment Score: 6.230651516423851
Category	Term	p-value	Genes	FDR <20%
GOTERM_CC_DIRECT	GO:0000784~nuclear chromosome, telomeric region	8.75728e-15	HIST1H4L, HIST1H4K, CBX1, MCM7, ORC4, HIST1H4F, ORC5, HIST1H4C, HIST1H4D, CDK1, HIST1H3J, MSH2, LRIF1, ALYREF, SSB, WRN, MCM3, MCM6, H2AFY2, HIST1H3A, HIST1H3B, THOC7, H3F3A, HIST1H3E, HIST1H3F, NHP2, HIST1H3H, HIST1H3I	1.26121e-11
GOTERM_CC_DIRECT	GO:0000228~nuclear chromosome	4.1089e-13	MSH6, HIST1H3J, HIST1H4L, HIST1H4K, EXOSC9, SMC2, RAD21, HIST1H3A, HIST1H3B, HIST1H4F, H3F3A, HIST1H4C, HIST1H4D, HIST1H3E, HIST1H3F, TOP2A, HIST1H3H, HIST1H3I	5.90694e-10
GOTERM_BP_DIRECT	GO:0032200~telomere organization	2.32514e-11	HIST1H3J, HIST1H4L, HIST1H4K, HIST1H3A, HIST1H3B, H3F3A, HIST1H4F, HIST1H4C, HIST1H3E, HIST1H4D, HIST1H3F, HIST1H3H, HIST1H3I	3.97249e-08
GOTERM_BP_DIRECT	GO:0006335~DNA replication-dependent nucleosome assembly	2.58436e-10	HIST1H3J, HIST1H4L, HIST1H4K, HIST1H3A, HIST1H3B, HIST1H4F, HIST1H4C, HIST1H4D, HIST1H3E, HIST1H3F, ASF1B, HIST1H3H, HIST1H3I	4.41536e-07
GOTERM_BP_DIRECT	GO:0045814~negative regulation of gene expression, epigenetic	7.15988e-10	SUZ12, HIST1H3J, HIST1H4L, HIST1H4K, HIST1H3A, H2AFY2, HIST1H3B, H3F3A, HIST1H4F, HIST1H4C, HIST1H3E, HIST1H4D, HIST1H3F, HIST1H3H, HIST1H3I	1.22326e-06
GOTERM_BP_DIRECT	GO:0051290~protein heterotetramerization	7.32209e-10	HIST1H3J, HIST1H4L, HIST1H4K, RRM2, HIST1H3A, FARSB, HIST1H3B, HIST1H4F, HIST1H4C, HIST1H3E, HIST1H4D, HIST1H3F, HIST1H3H, HIST1H3I	1.25097e-06
GOTERM_CC_DIRECT	GO:0000786~nucleosome	1.07753e-09	HIST1H3J, HIST1H4L, HIST1H4K, HIST1H1B, HIST1H2BH, HIST1H2BM, H2AFV, HIST1H3A, H2AFY2, HIST1H3B, H2AFZ, HIST1H4F, H3F3A, HIST1H4C, HIST1H4D, HIST1H3E, HIST1H3F, HIST1H3H, HIST1H3I	1.54905e-06
UP_KEYWORDS	Nucleosome core	1.27112e-09	HIST1H3J, HIST1H4L, HIST1H4K, HIST1H2BH, HIST1H2BM, H2AFV, HIST1H3A, H2AFY2, HIST1H3B, H2AFZ, HIST1H4F, H3F3A, HIST1H4C, HIST1H4D, HIST1H3E, HIST1H3F, HIST1H3H, HIST1H3I	1.73775e-06
GOTERM_BP_DIRECT	GO:0000183~chromatin silencing at rDNA	1.81464e-09	HIST1H3J, HIST1H4L, HIST1H4K, HIST1H3A, HIST1H3B, H3F3A, HIST1H4F, HIST1H4C, HIST1H3E, HIST1H4D, HIST1H3F, HIST1H3H, HIST1H3I	3.1003e-06
GOTERM_BP_DIRECT	GO:0060968~regulation of gene silencing	1.48577e-08	HIST1H3J, HIST1H3A, HIST1H3B, HIST1H3E, HIST1H3F, HIST1H3H, CDK2, HIST1H3I	2.53843e-05
GOTERM_BP_DIRECT	GO:0045815~positive regulation of gene expression, epigenetic	1.52406e-08	HIST1H3J, HIST1H4L, HIST1H4K, TAF1A, TAF1D, HIST1H3A, HIST1H3B, H3F3A, HIST1H4F, HIST1H4C, HIST1H3E, HIST1H4D, HIST1H3F, HIST1H3H, HIST1H3I	2.60385e-05
KEGG_PATHWAY	hsa05322:Systemic lupus erythematosus	3.70085e-08	HIST1H3J, HIST1H4L, HIST1H4K, SNRPD3, HIST1H2BH, SSB, HIST1H2BM, H2AFV, HIST1H3A, H2AFY2, HIST1H3B, H2AFZ, SNRPB, HIST1H4F, H3F3A, HIST1H4C, HIST1H4D, HIST1H3E, HIST1H3F, HIST1H3H, HIST1H3I	4.62715e-05
INTERPRO	IPR009072:Histone-fold	9.40704e-08	HIST1H3J, HIST1H4L, HIST1H4K, HIST1H2BH, HIST1H2BM, H2AFV, HIST1H3A, H2AFY2, HIST1H3B, H2AFZ, HIST1H4F, H3F3A, HIST1H4C, HIST1H4D, HIST1H3E, HIST1H3F, HIST1H3H, HIST1H3I	0.000149963
GOTERM_MF_DIRECT	GO:0042393~histone binding	1.42721e-07	HIST1H3J, HIST1H4L, HIST1H4K, CTCFL, HPF1, UHRF1, HIST1H3A, SUPT16H, CKS2, HIST1H3B, HIST1H4F, H3F3A, HIST1H4C, HIST1H4D, HIST1H3E, HIST1H3F, ASF1B, HIST1H3H, HIST1H3I	0.000214858
UP_KEYWORDS	Citrullination	2.25623e-07	HIST1H3J, HIST1H4L, HIST1H4K, HIST1H1B, ALYREF, HIST1H3A, HIST1H3B, HIST1H4F, H3F3A, HIST1H4C, HIST1H4D, HIST1H3E, HIST1H3F, HIST1H3H, FTSJ3, HIST1H3I	0.000308448
SMART	SM00428:H3	4.55071e-07	HIST1H3J, HIST1H3A, HIST1H3B, H3F3A, HIST1H3E, HIST1H3F, HIST1H3H, HIST1H3I	0.000576698
GOTERM_BP_DIRECT	GO:0006334~nucleosome assembly	5.5933e-07	HIST1H3J, HIST1H4L, HIST1H4K, HIST1H1B, HIST1H2BH, HIST1H2BM, HIST1H3A, H2AFY2, HIST1H3B, HIST1H4F, H3F3A, HIST1H4C, HIST1H4D, HIST1H3E, HIST1H3F, ASF1B, HIST1H3H, HIST1H3I	0.000955607
GOTERM_BP_DIRECT	GO:0031047~gene silencing by RNA	1.06234e-06	NUP133, HIST1H3J, HIST1H4L, HIST1H4K, NUP88, TSNAX, IPO8, HIST1H3A, HIST1H3B, HIST1H4F, H3F3A, HIST1H4C, HIST1H4D, HIST1H3E, HIST1H3F, HIST1H3H, HIST1H3I	0.00181498
INTERPRO	IPR000164:Histone H3	1.17016e-06	HIST1H3J, HIST1H3A, HIST1H3B, H3F3A, HIST1H3E, HIST1H3F, HIST1H3H, HIST1H3I	0.0018654
INTERPRO	IPR007125:Histone core	1.41474e-06	HIST1H3J, HIST1H2BM, H2AFV, HIST1H3A, HIST1H2BH, H2AFY2, HIST1H3B, H2AFZ, H3F3A, HIST1H3E, HIST1H3F, HIST1H3H, HIST1H3I	0.0022553
UP_SEQ_FEATURE	chain:Histone H2A type 1-D	2.1847e-06	HIST1H3J, HIST1H3A, HIST1H3B, HIST1H3E, HIST1H3F, HIST1H3H, HIST1H3I	0.00363426
UP_SEQ_FEATURE	chain:Histone H3.2	2.1847e-06	HIST1H3J, HIST1H3A, HIST1H3B, HIST1H3E, HIST1H3F, HIST1H3H, HIST1H3I	0.00363426
UP_SEQ_FEATURE	chain:Histone H3.1	2.1847e-06	HIST1H3J, HIST1H3A, HIST1H3B, HIST1H3E, HIST1H3F, HIST1H3H, HIST1H3I	0.00363426
KEGG_PATHWAY	hsa05034:Alcoholism	3.61566e-06	HIST1H3J, HIST1H4L, HIST1H4K, HIST1H2BH, GNG11, CAMKK1, HIST1H2BM, HDAC1, H2AFV, HIST1H3A, H2AFY2, HIST1H3B, H2AFZ, HIST1H4F, H3F3A, HIST1H4C, HIST1H4D, HIST1H3E, HIST1H3F, HIST1H3H, HIST1H3I	0.00452055
GOTERM_CC_DIRECT	GO:0000788~nuclear nucleosome	9.46209e-06	HIST1H3J, HIST1H2BM, HIST1H3A, HIST1H2BH, HIST1H3B, H3F3A, HIST1H3E, HIST1H3F, HIST1H3H, HIST1H3I	0.0136018
GOTERM_MF_DIRECT	GO:0031492~nucleosomal DNA binding	1.93186e-05	HIST1H3J, HDAC1, HIST1H3A, HIST1H3B, H2AFZ, H3F3A, HIST1H3E, HIST1H3F, HIST1H3H, HIST1H3I	0.0290793
GOTERM_BP_DIRECT	GO:0044267~cellular protein metabolic process	4.76323e-05	HIST1H3J, HIST1H4L, HIST1H4K, HIST1H3A, HIST1H3B, H3F3A, HIST1H4F, HIST1H4C, HIST1H3E, HIST1H4D, HIST1H3F, RPS27A, HIST1H3H, CCDC59, HIST1H3I	0.0813483
GOTERM_CC_DIRECT	GO:0043234~protein complex	0.00097349	HIST1H4L, HIST1H4K, CLU, EIF4EBP1, CDCA8, HIST1H4F, PXMP2, HIST1H4C, HIST1H4D, ASF1B, TOP2A, HIST1H3J, CCP110, EPB41, ERLIN1, SUGT1, CDKN1B, HDAC1, HIST1H3A, HIST1H3B, H3F3A, HSPD1, HIST1H3E, HIST1H3F, PRPS2, HIST1H3H, HIST1H3I	1.39041
UP_SEQ_FEATURE	cross-link:Glycyl lysine isopeptide (Lys-Gly) (interchain with G-Cter in ubiquitin)	0.00112106	KIF14, CDK1, HIST1H3J, HIST1H2BH, HIST1H2BM, UHRF1, PSMA6, H2AFV, FANCI, HIST1H3A, H2AFZ, HIST1H3B, HIST1H3E, HIST1H3F, BUB3, HIST1H3H, RPS27A, C21ORF59, HIST1H3I	1.84867
UP_KEYWORDS	Methylation	0.00211332	HNRNPA1L2, ARMT1, HIST1H4L, HIST1H4K, SNRPD3, RSRP1, GNG11, KIN, CAMKK1, WDR74, HIST1H2BM, ASH2L, NUDT21, H2AFZ, RALB, ORC4, RALA, HIST1H4F, HIST1H4C, HIST1H4D, HIST1H3J, EEF1A1, NUP133, HIST1H1B, PAIP1, ALYREF, HNRNPA2B1, HIST1H2BH, CENPF, HLTF, HNRNPA1, DHRS1, CCT4, UPF3B, HDAC1, SERBP1, HIST1H3A, HIST1H3B, SNRPB, H3F3A, STMN1, HIST1H3E, HIST1H3F, GBP2, XRN2, HIST1H3H, HIST1H3I, IFT74	2.85074
GOTERM_BP_DIRECT	GO:0098609~cell-cell adhesion	0.00236624	HIST1H3J, ANLN, TXNDC9, BZW2, PAK6, CCNB2, PSMB6, SERBP1, RARS, KIAA1524, HIST1H3A, HIST1H3B, RANBP1, PCMT1, RUVBL1, HIST1H3E, HIST1H3F, AHSA1, HIST1H3H, HIST1H3I	3.96668
GOTERM_MF_DIRECT	GO:0046982~protein heterodimerization activity	0.00838037	HIST1H4L, CLCN3, HIST1H4K, GCLC, HIST1H2BM, H2AFV, H2AFZ, HIST1H4F, HIST1H4C, HIST1H4D, TOP2B, TOP2A, CHUK, HIST1H3J, MICU2, HIST1H2BH, SMC2, USF1, DDIT3, H2AFY2, HIST1H3A, HIST1H3B, H3F3A, HIST1H3E, HIST1H3F, HIST1H3H, HIST1H3I	11.8997
Annotation Cluster 4	Enrichment Score: 5.938628032090598
Category	Term	p-value	Genes	FDR <20%
UP_KEYWORDS	ATP-binding	1.0374e-07	KIFC1, TTK, AURKA, TTLL7, CLK1, CAMKK1, MTHFD1, PAK6, KIF2C, MCM7, NUBP1, CLK4, ORC4, ORC5, DDX10, TOP2B, TOP2A, CHUK, KIF14, CDC7, ABCE1, CDK1, CARS, TNIK, KIF11, KIF15, STK26, PBK, CCT6A, HLTF, MCM3, CDK2, MCM6, CBWD2, EIF4A3, CBWD1, RFC4, RFC1, RFC2, MB21D1, EIF4A2, RARS, HARS, FARSB, RIPK4, RUVBL1, UBE2T, PRPS2, RAD17, MELK, CLCN3, KIF4A, GCLC, ASNS, BMS1, MAP3K1, HARS2, LARS, BUB1, TOR1B, AG…	0.000141822
UP_KEYWORDS	Nucleotide-binding	3.5403e-07	KIFC1, EIF5B, TTK, LOC255308, AURKA, TTLL7, CLK1, RHOU, CAMKK1, MTHFD1, PAK6, KIF2C, PRKAR2B, MCM7, NUBP1, CLK4, RALB, ORC4, RALA, ORC5, DDX10, TOP2B, SAR1B, TOP2A, CHUK, KIF14, CDC7, ABCE1, CDK1, CARS, TNIK, KIF11, KIF15, STK26, SRPRB, PBK, CCT6A, HLTF, MCM3, CDK2, MCM6, CBWD2, EIF4A3, CBWD1, RFC4, RFC1, RFC2, MB21D1, RARS, EIF4A2, HARS, FARSB, RIPK4, RUVBL1, GBP2, UBE2T, PRPS2, MELK, RAD17, CLC…	0.000483992
UP_SEQ_FEATURE	nucleotide phosphate-binding region:ATP	3.58978e-07	KIFC1, TTK, AURKA, CLK1, CAMKK1, MTHFD1, PAK6, KIF2C, MCM7, NUBP1, CLK4, ORC4, ORC5, DDX10, TOP2B, TOP2A, CHUK, KIF14, CDC7, CDK1, TNIK, KIF11, KIF15, STK26, PBK, HLTF, MCM3, CDK2, MCM6, CBWD2, EIF4A3, CBWD1, RFC4, RFC1, RFC2, EIF4A2, RUVBL1, RIPK4, RAD17, MELK, PRPS2, CLCN3, KIF4A, BMS1, MAP3K1, BUB1, TOR1B, HELLS, TRIP13, MSH6, MSH2, KIF18A, BRIP1, WRN, SMC2, RPS6KA6, PLK4, PSMC5, PLK1, PSMC3, …	0.000597171
INTERPRO	IPR027417:P-loop containing nucleoside triphosphate hydrolase	6.66053e-06	KIFC1, EIF5B, LOC255308, RHOU, MTHFD1, KIF2C, MCM7, NUBP1, ORC4, RALB, ORC5, RALA, DDX10, SAR1B, KIF14, ABCE1, KIF11, KIF15, MPP6, IFI44, SRPRB, MCM3, HLTF, MCM6, CBWD2, EIF4A3, CBWD1, RFC4, RFC1, RFC2, EIF4A2, RUVBL1, GBP2, RAD17, KIF4A, MTIF2, BMS1, TOR1B, HELLS, TRIP13, MSH6, EEF1A1, SRP54, MSH2, KIF18A, BRIP1, DRG1, WRN, TRIM23, SMC2, PSMC5, PSMC3, PARPBP, KIF20A	0.0106174
GOTERM_MF_DIRECT	GO:0005524~ATP binding	2.30834e-05	KIFC1, TTK, AURKA, TTLL7, CLK1, CAMKK1, MTHFD1, PAK6, KIF2C, MCM7, NUBP1, CLK4, ORC4, ORC5, DDX10, TOP2B, TOP2A, CHUK, KIF14, CDC7, ABCE1, CDK1, CARS, TNIK, KIF11, KIF15, STK26, TPX2, PBK, CCT6A, HLTF, MCM3, CDK2, MCM6, CBWD2, EIF4A3, CBWD1, RFC4, RFC1, RFC2, MB21D1, EIF4A2, RARS, HARS, FARSB, RIPK4, RUVBL1, UBE2T, PRPS2, RAD17, MELK, CLCN3, KIF4A, GCLC, ASNS, ITM2C, BMS1, MAP3K1, HARS2, LARS, BU…	0.0347452
Annotation Cluster 5	Enrichment Score: 4.871854210601061
Category	Term	p-value	Genes	FDR <20%
UP_KEYWORDS	DNA damage	3.83614e-06	MORF4L1, ARMT1, CLSPN, TICRR, MORF4L2, PTTG1, KIN, RAD21, FANCI, INTS7, NSMCE2, MGME1, FANCB, MSH6, RAD51AP1, MSH2, DTL, NEIL3, BRIP1, WRN, CDC5L, CDK2, UHRF1, PARPBP, SUPT16H, UCHL5, RUVBL1, RAD17, UBE2T	0.00524424
UP_KEYWORDS	DNA repair	1.14745e-05	MORF4L1, CLSPN, TICRR, MORF4L2, PTTG1, KIN, RAD21, FANCI, NSMCE2, MGME1, FANCB, MSH6, RAD51AP1, MSH2, NEIL3, BRIP1, CDC5L, WRN, CDK2, UHRF1, PARPBP, UCHL5, SUPT16H, RUVBL1, UBE2T	0.0156856
GOTERM_BP_DIRECT	GO:0006281~DNA repair	5.50568e-05	CLSPN, CDK1, MSH6, RAD51AP1, MSH2, TICRR, MORF4L2, PTTG1, WRN, CDC5L, KIN, CDK2, MNAT1, UHRF1, POLE2, FANCI, PARPBP, SUPT16H, UCHL5, RUVBL1, UBE2T, RAD17	0.0940225
Annotation Cluster 6	Enrichment Score: 4.864138025664374
Category	Term	p-value	Genes	FDR <20%
UP_KEYWORDS	Transit peptide	2.27335e-08	FASTKD1, MRPL42, NDUFB5, MTIF2, MTIF3, NDUFAF1, FAHD1, MTHFD2, MRPL15, ARG2, MRPL16, HARS2, ETFDH, ABHD10, LIAS, MGME1, AGK, FH, BCKDHA, MRPS28, COX7A2, SSBP1, AIFM1, MMADHC, MICU2, SECISBP2, OSGEPL1, MRPL30, UQCRHL, DBT, APOPT1, MRPS18C, MRPL21, C1QBP, COX7A2P2, UQCRH, DLD, ALDH2, MRPL47, MRPL48, HSPD1, HIBCH, PMPCB	3.1079e-05
UP_KEYWORDS	Mitochondrion	8.42115e-07	FASTKD1, SLC44A1, MRPL42, AGTPBP1, MALSU1, C14ORF2, NDUFAF1, FAHD1, MTHFD2, ATP5EP2, ABHD10, APOO, ABCE1, CDK1, SSBP1, AIFM1, SECISBP2, MRPS5, OSGEPL1, DDIT4, COX6C, MRPS18C, C1QBP, COX7A2P2, UQCRH, DLD, MRPL47, MRPL48, PMPCB, NDUFB5, CYP1B1, CHCHD1, CLU, CHCHD3, MTIF2, MTIF3, TYMS, MRPL15, ARG2, MRPL16, HARS2, ETFDH, LIAS, MGME1, AGK, FH, BCKDHA, MRPS28, COX7A2, MRPS23, NDUFA8, MMADHC, MICU2, MR…	0.00115125
UP_SEQ_FEATURE	transit peptide:Mitochondrion	3.60107e-06	MRPL42, NDUFB5, CHCHD3, MTIF2, MTIF3, NDUFAF1, MTHFD2, MRPL15, ARG2, MRPL16, HARS2, ETFDH, ABHD10, LIAS, AGK, FH, BCKDHA, MRPS28, COX7A2, SSBP1, AIFM1, MMADHC, MRPL30, UQCRHL, DBT, MRPS18C, MRPL21, C1QBP, UQCRH, DLD, ALDH2, MRPL47, MRPL48, HSPD1, HIBCH, PMPCB	0.00599034
GOTERM_CC_DIRECT	GO:0005739~mitochondrion	0.000337986	SLC44A1, FASTKD1, MRPL42, AGTPBP1, MALSU1, C14ORF2, FAHD1, MTHFD1, MTHFD2, ATP5EP2, ABHD10, APOO, ABCE1, CDK1, SSBP1, AIFM1, SECISBP2, QDPR, RAP1GDS1, MRPS5, OSGEPL1, LYPLA1, DDIT4, COX6C, MRPS18C, C1QBP, UQCRH, RARS, DLD, TXN, HARS, MRPL47, NDUFB5, CYP1B1, CHCHD1, CLU, CHCHD3, MTIF2, MTIF3, CCDC58, TYMS, MRPL15, ARG2, HARS2, LIAS, MGME1, HSD17B4, AGK, FH, BCKDHA, MRPS28, MRPS23, NDUFA8, VHL, MMA…	0.48479
GOTERM_CC_DIRECT	GO:0005759~mitochondrial matrix	0.0205089	BCKDHA, ABCE1, SSBP1, MALSU1, MTHFD2, DBT, TYMS, C1QBP, ARG2, HARS2, DLD, ALDH2, ETFDH, ABHD10, LIAS, HIBCH, HSPD1, PMPCB, FH	18.7625
Annotation Cluster 7	Enrichment Score: 4.426014133970892
Category	Term	p-value	Genes	FDR <20%
GOTERM_BP_DIRECT	GO:0032200~telomere organization	2.32514e-11	HIST1H3J, HIST1H4L, HIST1H4K, HIST1H3A, HIST1H3B, H3F3A, HIST1H4F, HIST1H4C, HIST1H3E, HIST1H4D, HIST1H3F, HIST1H3H, HIST1H3I	3.97249e-08
GOTERM_BP_DIRECT	GO:0006335~DNA replication-dependent nucleosome assembly	2.58436e-10	HIST1H3J, HIST1H4L, HIST1H4K, HIST1H3A, HIST1H3B, HIST1H4F, HIST1H4C, HIST1H4D, HIST1H3E, HIST1H3F, ASF1B, HIST1H3H, HIST1H3I	4.41536e-07
GOTERM_BP_DIRECT	GO:0051290~protein heterotetramerization	7.32209e-10	HIST1H3J, HIST1H4L, HIST1H4K, RRM2, HIST1H3A, FARSB, HIST1H3B, HIST1H4F, HIST1H4C, HIST1H3E, HIST1H4D, HIST1H3F, HIST1H3H, HIST1H3I	1.25097e-06
GOTERM_BP_DIRECT	GO:0034080~CENP-A containing nucleosome assembly	1.0172e-09	CENPO, CENPN, HIST1H4L, HIST1H4K, KNL1, MIS18A, CENPQ, HIST1H4F, HIST1H4C, RUVBL1, MIS18BP1, HIST1H4D, CENPK, CENPI	1.73788e-06
GOTERM_BP_DIRECT	GO:0000183~chromatin silencing at rDNA	1.81464e-09	HIST1H3J, HIST1H4L, HIST1H4K, HIST1H3A, HIST1H3B, H3F3A, HIST1H4F, HIST1H4C, HIST1H3E, HIST1H4D, HIST1H3F, HIST1H3H, HIST1H3I	3.1003e-06
GOTERM_BP_DIRECT	GO:1904837~beta-catenin-TCF complex assembly	8.62355e-05	HIST1H4L, HIST1H4K, ASH2L, HDAC1, LEO1, HIST1H4F, HIST1H4C, RUVBL1, HIST1H4D	0.147231
GOTERM_BP_DIRECT	GO:0006336~DNA replication-independent nucleosome assembly	0.000193852	HIST1H4L, HIST1H4K, H3F3A, HIST1H4F, HIST1H4C, HIST1H4D, ASF1B	0.330679
SMART	SM00417:H4	0.000629761	HIST1H4L, HIST1H4K, HIST1H4F, HIST1H4C, HIST1H4D	0.795152
UP_SEQ_FEATURE	chain:Histone H4	0.000732029	HIST1H4L, HIST1H4K, HIST1H4F, HIST1H4C, HIST1H4D	1.21081
INTERPRO	IPR019809:Histone H4, conserved site	0.000794784	HIST1H4L, HIST1H4K, HIST1H4F, HIST1H4C, HIST1H4D	1.25951
SMART	SM00803:TAF	0.000821417	HIST1H4L, HIST1H4K, HIST1H4F, HIST1H4C, HIST1H4D	1.03598
INTERPRO	IPR001951:Histone H4	0.00105661	HIST1H4L, HIST1H4K, HIST1H4F, HIST1H4C, HIST1H4D	1.67118
INTERPRO	IPR004823:TATA box binding protein associated factor (TAF)	0.00137352	HIST1H4L, HIST1H4K, HIST1H4F, HIST1H4C, HIST1H4D	2.16728
UP_SEQ_FEATURE	cross-link:Glycyl lysine isopeptide (Lys-Gly) (interchain with G-Cter in ubiquitin); alternate	0.00202634	HIST1H4L, HIST1H4K, HIST1H4F, HIST1H4C, HIST1H4D	3.31801
GOTERM_BP_DIRECT	GO:0045653~negative regulation of megakaryocyte differentiation	0.00276786	HIST1H4L, HIST1H4K, HIST1H4F, HIST1H4C, HIST1H4D	4.62506
GOTERM_BP_DIRECT	GO:0016233~telomere capping	0.00700252	HIST1H4L, HIST1H4K, HIST1H4F, HIST1H4C, HIST1H4D	11.3131
Annotation Cluster 8	Enrichment Score: 3.7991461863485867
Category	Term	p-value	Genes	FDR <20%
UP_KEYWORDS	Ribonucleoprotein	8.71324e-09	HNRNPA1L2, MRPL42, RPL36A, SNRPD3, RPL27A, DCAF13, MRPL15, RPS3A, RPL9, MRPL16, RPS27A, SRP54, MRPS28, MRPS23, HNRNPA2B1, MPHOSPH10, MRPS5, MRPL30, HNRNPA1, ZCCHC17, MRPS18C, MRPL21, RPL23, RPL22, RPL21, RPL7L1, RPS12, SNRPB, MRPL47, MRPL48, NHP2	1.19118e-05
UP_KEYWORDS	Ribosomal protein	9.59058e-07	MRPL42, RPL36A, MRPS28, MRPS23, RPL27A, MRPS5, MRPL30, MRPS18C, MRPL21, MRPL15, RPL23, RPS3A, RPL22, RPL21, RPL9, RPL7L1, MRPL16, RPS12, MRPL47, MRPL48, RPS27A	0.00131112
GOTERM_BP_DIRECT	GO:0006364~rRNA processing	1.13013e-06	EXOSC8, RPL36A, EXOSC9, RRP36, RPL27A, MPHOSPH10, BMS1, MRTO4, EIF4A3, EBNA1BP2, DCAF13, RPL23, RPS3A, RPL22, RPL21, RPL9, RPS12, WDR3, WDR12, POP4, MPHOSPH6, RPP40, XRN2, RPS27A	0.0019308
GOTERM_CC_DIRECT	GO:0005840~ribosome	7.56509e-06	MRPL42, RPL36A, MRPS28, MRPS23, RPL27A, DENR, PRMT3, MRPS18C, MRPL21, RPL23, RPS3A, RPL22, NCK1, RPL21, RPL9, MRPL16, TMA16, RPL7L1, RPS27A	0.010875
GOTERM_MF_DIRECT	GO:0003735~structural constituent of ribosome	6.71051e-05	MRPL42, RPL36A, MRPS23, RPL27A, MRPS5, MRPL30, MRTO4, MRPS18C, MRPL21, MRPL15, RPL23, RPS3A, RPL22, RPL21, RPL9, RPL7L1, MRPL16, RPS12, MRPL47, SLC25A51, RPS27A	0.100976
GOTERM_BP_DIRECT	GO:0070125~mitochondrial translational elongation	0.000139292	MRPL42, MRPS18C, MRPS28, MRPL21, MRPL15, MRPS23, CHCHD1, MRPL16, MRPS5, MRPL47, MRPL48, MRPL30	0.237714
GOTERM_BP_DIRECT	GO:0070126~mitochondrial translational termination	0.000154911	MRPL42, MRPS18C, MRPS28, MRPL21, MRPL15, MRPS23, CHCHD1, MRPL16, MRPS5, MRPL47, MRPL48, MRPL30	0.264334
GOTERM_BP_DIRECT	GO:0006412~translation	0.000157304	MRPL42, RPL36A, MRPS23, RPL27A, MRPS5, IGF2BP3, MRPS18C, MRPL21, MRPL15, RPL23, RPS3A, RPL22, RPL21, RPL9, MRPL16, HARS2, HARS, FARSB, RPS12, SLC25A51, NHP2, RPS27A	0.268413
KEGG_PATHWAY	hsa03010:Ribosome	0.000293708	RPL36A, RPL27A, MRPS5, MRPL30, MRPL21, MRPS18C, MRPL15, RPL23, RPS3A, RPL22, RPL9, RPL21, MRPL16, RPS12, RPS27A	0.366602
GOTERM_CC_DIRECT	GO:0022625~cytosolic large ribosomal subunit	0.000330007	RPL36A, RPL23, RPL22, RPL9, RPL21, RPL7L1, RPL27A, NHP2, ZCCHC17, MRTO4	0.473371
GOTERM_BP_DIRECT	GO:0006614~SRP-dependent cotranslational protein targeting to membrane	0.00133055	RPL36A, SRP54, RPL23, RPS3A, RPL22, RPL9, RPL21, RPS12, RPL27A, SRPRB, RPS27A	2.24908
GOTERM_BP_DIRECT	GO:0006413~translational initiation	0.00249618	ABCE1, RPL36A, RPL23, RPS3A, RPL22, PAIP1, RPL9, EIF4A2, RPL21, RPS12, RPL27A, EIF5B, RPS27A	4.18016
GOTERM_BP_DIRECT	GO:0019083~viral transcription	0.00484718	NUP133, RPL36A, RPL23, RPS3A, NUP88, RPL22, RPL9, RPL21, RPS12, RPL27A, RPS27A	7.96627
GOTERM_BP_DIRECT	GO:0000184~nuclear-transcribed mRNA catabolic process, nonsense-mediated decay	0.00739009	EIF4A3, RPL36A, UPF3B, RPL23, RPS3A, RPL22, RPL9, RPL21, RPS12, RPL27A, RPS27A	11.9027
Annotation Cluster 9	Enrichment Score: 3.0229641629787656
Category	Term	p-value	Genes	FDR <20%
UP_KEYWORDS	mRNA processing	3.16289e-05	HNRNPA1L2, PPP4R2, SNRPD3, KIN, NUDT21, ISY1, DBR1, MBNL3, TXNL4B, HNRNPA2B1, ALYREF, PRPF39, SNW1, CDC5L, PRPF18, PRPF4, HNRNPA1, EIF4A3, C1QBP, PTCD2, SNRPB, SYF2, THOC7, SLU7, XRN2, PRPF38A	0.0432312
UP_KEYWORDS	Spliceosome	3.23504e-05	HNRNPA1L2, SNRPD3, ALYREF, HNRNPA2B1, SNW1, CDC5L, PRPF18, HNRNPA1, PRPF4, EIF4A3, ISY1, SYF2, SNRPB, SLU7, PRPF38A	0.044217
UP_KEYWORDS	mRNA splicing	0.000143418	HNRNPA1L2, TXNL4B, PPP4R2, SNRPD3, ALYREF, HNRNPA2B1, PRPF39, SNW1, CDC5L, PRPF18, PRPF4, HNRNPA1, EIF4A3, C1QBP, ISY1, SYF2, SNRPB, THOC7, SLU7, MBNL3, PRPF38A	0.195889
GOTERM_CC_DIRECT	GO:0071013~catalytic step 2 spliceosome	0.000779093	EIF4A3, SNRPD3, ALYREF, HNRNPA2B1, ISY1, SNRPB, SYF2, SLU7, SNW1, CDC5L, HNRNPA1	1.1142
KEGG_PATHWAY	hsa03040:Spliceosome	0.000792214	HNRNPA1L2, SNRPD3, ALYREF, SNW1, CDC5L, PRPF18, HNRNPA1, PRPF4, EIF4A3, ISY1, SYF2, SNRPB, SLU7, PRPF38A	0.986
GOTERM_CC_DIRECT	GO:0005681~spliceosomal complex	0.00339652	HNRNPA1L2, TXNL4B, SNRPD3, HNRNPA2B1, SNRPB, SLU7, SNW1, PRPF18, PRPF4, HNRNPA1	4.77345
GOTERM_BP_DIRECT	GO:0000398~mRNA splicing, via spliceosome	0.00389145	TXNL4B, SNRPD3, ALYREF, HNRNPA2B1, SNW1, CDC5L, PRPF4, HNRNPA1, EIF4A3, UPF3B, HTATSF1, NUDT21, ISY1, SYF2, SNRPB, DBR1, SLU7	6.44445
Annotation Cluster 10	Enrichment Score: 2.8606120024297947
Category	Term	p-value	Genes	FDR <20%
UP_KEYWORDS	DNA replication	1.47402e-07	GINS2, SSBP1, DTL, MCM3, KIN, MCM6, PRIM1, RFC4, MCM7, RFC1, POLE2, RFC2, RRM2, SUPT16H, ORC4, ORC5	0.000201513
BIOCARTA	h_mcmPathway:CDK Regulation of DNA Replication	1.54946e-05	CDKN1B, MCM7, ORC4, ORC5, MCM3, CDK2, MCM6	0.0178385
KEGG_PATHWAY	hsa03030:DNA replication	2.76499e-05	PRIM1, RFC4, MCM7, POLE2, RFC1, SSBP1, RFC2, MCM3, MCM6	0.034565
GOTERM_BP_DIRECT	GO:0006270~DNA replication initiation	8.13028e-05	CDC7, PRIM1, MCM7, POLE2, ORC4, ORC5, MCM3, MCM6	0.138814
GOTERM_MF_DIRECT	GO:0003678~DNA helicase activity	0.00798413	MCM7, RUVBL1, WRN, MCM3, MCM6	11.3682
Annotation Cluster 11	Enrichment Score: 2.838682301834055
Category	Term	p-value	Genes	FDR <20%
SMART	SM00382:AAA	0.000402276	ABCE1, SRP54, RFC4, MCM7, PSMC5, NUBP1, RFC1, PSMC3, RFC2, ORC4, RUVBL1, MCM3, TRIP13	0.508598
INTERPRO	IPR003593:AAA+ ATPase domain	0.00138505	ABCE1, SRP54, RFC4, MCM7, PSMC5, NUBP1, RFC1, PSMC3, RFC2, ORC4, RUVBL1, MCM3, TRIP13	2.18529
INTERPRO	IPR003959:ATPase, AAA-type, core	0.00546969	RFC4, PSMC5, RFC1, PSMC3, RFC2, ORC4, TRIP13	8.37214
Annotation Cluster 12	Enrichment Score: 2.5545843004971456
Category	Term	p-value	Genes	FDR<20%
GOTERM_MF_DIRECT	GO:0098641~cadherin binding involved in cell-cell adhesion	0.0020664	HIST1H3J, ANLN, TXNDC9, BZW2, PAK6, CCNB2, PSMB6, SERBP1, NCK1, RARS, KIAA1524, HIST1H3A, HIST1H3B, RANBP1, PCMT1, RUVBL1, HIST1H3E, HIST1H3F, AHSA1, HIST1H3H, HIST1H3I	3.0661
GOTERM_BP_DIRECT	GO:0098609~cell-cell adhesion	0.00236624	HIST1H3J, ANLN, TXNDC9, BZW2, PAK6, CCNB2, PSMB6, SERBP1, RARS, KIAA1524, HIST1H3A, HIST1H3B, RANBP1, PCMT1, RUVBL1, HIST1H3E, HIST1H3F, AHSA1, HIST1H3H, HIST1H3I	3.96668
GOTERM_CC_DIRECT	GO:0005913~cell-cell adherens junction	0.00443581	HIST1H3J, ANLN, TXNDC9, BZW2, PAK6, CCNB2, PSMB6, SERBP1, NCK1, RARS, KIAA1524, HIST1H3A, HIST1H3B, RANBP1, PCMT1, RUVBL1, HIST1H3E, HIST1H3F, AHSA1, HIST1H3H, HIST1H3I	6.19114
Annotation Cluster 13	Enrichment Score: 2.552124072661834
Category	Term	p-value	Genes	FDR <20%
UP_KEYWORDS	Microtubule	1.66517e-05	KIF14, KIFC1, KIF4A, HAUS6, KIF11, PRC1, RMDN1, HAUS2, KIF15, HAUS1, KIF18A, TPX2, NUSAP1, AURKA, TTLL7, RACGAP1, CENPJ, KIF2C, SPAG5, SKA3, STMN1, CDK5RAP2, MAP9, KIF20A	0.0227621
GOTERM_BP_DIRECT	GO:0007080~mitotic metaphase plate congression	0.000214624	KIF14, CCNB1, KIFC1, KIF2C, CDCA8, KIF18A, SPDL1, CEP55	0.366052
SMART	SM00129:KISc	0.000220371	KIF14, KIFC1, KIF2C, KIF4A, KIF11, KIF15, KIF18A, KIF20A	0.278912
UP_SEQ_FEATURE	domain:Kinesin-motor	0.000390836	KIF14, KIFC1, KIF2C, KIF4A, KIF11, KIF15, KIF18A, KIF20A	0.648187
GOTERM_BP_DIRECT	GO:0007018~microtubule-based movement	0.000409536	KIF14, KIFC1, KIF2C, KIF4A, KIF11, KIFAP3, KIF15, KIF18A, RACGAP1, ACTR10, KIF20A	0.69739
INTERPRO	IPR001752:Kinesin, motor domain	0.000513159	KIF14, KIFC1, KIF2C, KIF4A, KIF11, KIF15, KIF18A, KIF20A	0.814927
GOTERM_CC_DIRECT	GO:0005874~microtubule	0.000541346	KIF14, KIFC1, KIF4A, HAUS6, KIF11, RMDN1, KIF15, HAUS1, KIF18A, TPX2, TBCE, NUSAP1, AURKA, CCT6A, TTLL7, RACGAP1, CENPJ, KIF2C, CCT5, CCT4, STMN1, CDK5RAP2, KIF20A	0.775427
INTERPRO	IPR019821:Kinesin, motor region, conserved site	0.00178515	KIF14, KIFC1, KIF2C, KIF4A, KIF11, KIF18A, KIF20A	2.80817
GOTERM_BP_DIRECT	GO:0007019~microtubule depolymerization	0.00392506	KIF14, KIF2C, KIF18A, STMN1	6.49837
GOTERM_CC_DIRECT	GO:0005871~kinesin complex	0.00708928	KIF14, KIFC1, KIF2C, KIF4A, KIF11, KIF18A, KIF20A	9.72216
Annotation Cluster 14	Enrichment Score: 2.510224278251813
Category	Term	p-value	Genes	FDR <20%
UP_SEQ_FEATURE	short sequence motif:Prevents secretion from ER	0.000588838	KDELC1, KDELC2, AIFM1, FKBP14, DNAJC10, PDIA6, PDIA5, PDIA4, POGLUT1	0.975057
SMART	SM00672:CAP10	0.00227463	KDELC1, KDELC2, POGLUT1	2.84461
INTERPRO	IPR006598:Lipopolysaccharide-modifying protein	0.00298291	KDELC1, KDELC2, POGLUT1	4.65072
GOTERM_MF_DIRECT	GO:0046527~glucosyltransferase activity	0.00652661	KDELC1, KDELC2, POGLUT1	9.3874
GOTERM_BP_DIRECT	GO:0006664~glycolipid metabolic process	0.0107806	KDELC1, KDELC2, POGLUT1	16.9051
Annotation Cluster 15	Enrichment Score: 2.346368192730997
Category	Term	p-value	Genes	FDR <20%
GOTERM_BP_DIRECT	GO:0031145~anaphase-promoting complex-dependent catabolic process	7.68398e-09	CDK1, AURKA, PTTG1, CDC26, CDC27, CCNB1, PSMC5, PSMB6, PSMB1, PSMA6, PLK1, PSMC3, PSMA4, PSMD2, BUB3, RPS27A, PSMD9	1.3128e-05
GOTERM_BP_DIRECT	GO:0051436~negative regulation of ubiquitin-protein ligase activity involved in mitotic cell cycle	1.23181e-08	CDK1, CDC26, CDC27, CDK2, CCNB1, PSMC5, PSMB6, PSMB1, PSMA6, PSMC3, PSMA4, PSMD2, FBXO5, BUB3, RPS27A, PSMD9	2.10454e-05
GOTERM_BP_DIRECT	GO:0051437~positive regulation of ubiquitin-protein ligase activity involved in regulation of mitotic cell cycle transition	3.26943e-08	CDK1, CDC26, CDC27, CCNB1, PSMC5, PSMB6, PSMB1, PSMA6, PLK1, PSMC3, PSMA4, PSMD2, FBXO5, BUB3, RPS27A, PSMD9	5.58579e-05
GOTERM_BP_DIRECT	GO:0043488~regulation of mRNA stability	0.000194382	EXOSC8, EXOSC9, PCID2, PSMC5, PSMB6, PSMB1, PSMA6, PSMC3, SERBP1, PSMA4, PSMD2, RPS27A, PSMD9	0.331581
GOTERM_BP_DIRECT	GO:0038061~NIK/NF-kappaB signaling	0.000375239	PSMC5, PSMB6, PSMA6, PSMB1, PSMC3, PSMA4, PSMD2, RPS27A, CHUK, PSMD9	0.639162
GOTERM_BP_DIRECT	GO:0043161~proteasome-mediated ubiquitin-dependent protein catabolic process	0.000587565	KIF14, CDK1, BTBD6, CDC26, CDC27, DDIT3, PSMC5, PSMB6, RMND5A, PSMB1, PSMA6, PSMC3, PSMA4, PSMD2, BUB3, RPS27A, FBXO45, PSMD9	0.999121
UP_KEYWORDS	Proteasome	0.00105581	PSMC5, PSMB6, PSMA6, PSMB1, PSMC3, PSMA4, UCHL5, PSMD2	1.43378
GOTERM_BP_DIRECT	GO:0006521~regulation of cellular amino acid metabolic process	0.0016011	PSMC5, PSMB6, PSMA6, PSMB1, PSMC3, PSMA4, PSMD2, PSMD9	2.70053
KEGG_PATHWAY	hsa03050:Proteasome	0.00417311	PSMC5, PSMB6, PSMA6, PSMB1, PSMC3, PSMA4, PSMD2	5.09419
GOTERM_BP_DIRECT	GO:0002479~antigen processing and presentation of exogenous peptide antigen via MHC class I, TAP-dependent	0.00539643	PSMC5, PSMB6, PSMA6, PSMB1, PSMC3, PSMA4, PSMD2, PSMD9	8.83028
GOTERM_CC_DIRECT	GO:0008540~proteasome regulatory particle, base subcomplex	0.00596951	PSMC5, PSMC3, PSMD2, PSMD9	8.24743
GOTERM_BP_DIRECT	GO:0002223~stimulatory C-type lectin receptor signaling pathway	0.0095189	PSMC5, PSMB6, PSMA6, PSMB1, PSMC3, PSMA4, PSMD2, RPS27A, CHUK, PSMD9	15.0756
GOTERM_CC_DIRECT	GO:0000502~proteasome complex	0.0127994	PSMC5, PSMB6, PSMA6, PSMB1, PSMC3, PSMA4, PSMD2	16.9055
Annotation Cluster 16	Enrichment Score: 1.9977280289500523
Category	Term	p-value	Genes	FDR <20%
UP_KEYWORDS	DNA condensation	0.00789989	NCAPH, NCAPG2, NCAPG, SMC2	10.2757
GOTERM_CC_DIRECT	GO:0000796~condensin complex	0.00980499	NCAPH, NCAPG, SMC2	13.2077
Annotation Cluster 17	Enrichment Score: 1.9116194481783144
Category	Term	p-value	Genes	FDR <20%
UP_SEQ_FEATURE	short sequence motif:Prevents secretion from ER	0.000588838	KDELC1, KDELC2, AIFM1, FKBP14, DNAJC10, PDIA6, PDIA5, PDIA4, POGLUT1	0.975057
GOTERM_BP_DIRECT	GO:0045454~cell redox homeostasis	0.00117576	GCLC, AIFM1, DLD, TXN, DNAJC10, PDIA6, PDIA5, TXNDC9, PDIA4, DDIT3	1.9899
INTERPRO	IPR017937:Thioredoxin, conserved site	0.0017512	TXN, DNAJC10, PDIA6, PDIA5, PDIA4	2.75545
UP_SEQ_FEATURE	domain:Thioredoxin 2	0.00307885	DNAJC10, PDIA6, PDIA5, PDIA4	5.00034
UP_SEQ_FEATURE	domain:Thioredoxin 1	0.00307885	DNAJC10, PDIA6, PDIA5, PDIA4	5.00034
UP_KEYWORDS	Redox-active center	0.0035301	DLD, TXN, DNAJC10, IFI30, PDIA6, PDIA5, PDIA4	4.71952
UP_SEQ_FEATURE	domain:Thioredoxin 3	0.00912966	DNAJC10, PDIA5, PDIA4	14.1504
INTERPRO	IPR013766:Thioredoxin domain	0.00942903	TXN, DNAJC10, PDIA6, PDIA5, TXNDC9, PDIA4	14.0175
Annotation Cluster 18	Enrichment Score: 1.8958050912849431
Category	Term	p-value	Genes	FDR <20%
GOTERM_CC_DIRECT	GO:0005681~spliceosomal complex	0.00339652	HNRNPA1L2, TXNL4B, SNRPD3, HNRNPA2B1, SNRPB, SLU7, SNW1, PRPF18, PRPF4, HNRNPA1	4.77345
GOTERM_CC_DIRECT	GO:0005682~U5 snRNP	0.0163641	TXNL4B, SNRPD3, SNRPB, PRPF18	19.1164
Annotation Cluster 19	Enrichment Score: 1.8505124471139172
Category	Term	p-value	Genes	FDR <20%
GOTERM_BP_DIRECT	GO:0051439~regulation of ubiquitin-protein ligase activity involved in mitotic cell cycle	9.27102e-05	CCNB1, CDK1, PLK1, FBXO5, CDC26, CDC27, CDK2	0.158277
KEGG_PATHWAY	hsa04914:Progesterone-mediated oocyte maturation	0.00341969	CCNB1, RPS6KA6, CDK1, CCNB2, PLK1, BUB1, CDC26, CDC27, CCNA2, CDK2	4.19252
GOTERM_MF_DIRECT	GO:0035173~histone kinase activity	0.00652661	CCNB1, CDK1, CDK2	9.3874
BBID	4.cyclins_&_p27_cell_cycle	0.00980853	CDK1, CDKN1B, CDK2	7.32849
KEGG_PATHWAY	hsa04114:Oocyte meiosis	0.014578	RPS6KA6, CDK1, PLK1, BUB1, FBXO5, AURKA, PTTG1, CDC26, CDC27, CDK2	16.774
BIOCARTA	h_EfpPathway:Estrogen-responsive protein Efp controls cell cycle and breast tumors growth	0.0150333	CCNB1, CDK1, CCNB2, CDK2	16.0041
BIOCARTA	h_g1Pathway:Cell Cycle: G1/S Check Point	0.0167309	CDK1, CDKN1B, DHFR, HDAC1, CDK2	17.6559
GOTERM_BP_DIRECT	GO:0006977~DNA damage response, signal transduction by p53 class mediator resulting in cell cycle arrest	0.0185133	CCNB1, CDK1, CDKN1B, AURKA, CENPJ, RPS27A, CDK2	18.3316
Annotation Cluster 20	Enrichment Score: 1.8291711583493617
Category	Term	p-value	Genes	FDR <20%
GOTERM_BP_DIRECT	GO:0000722~telomere maintenance via recombination	0.000641656	PRIM1, RFC4, POLE2, RFC1, RFC2, NSMCE2, WRN	1.09063
KEGG_PATHWAY	hsa03430:Mismatch repair	0.00105183	MSH6, RFC4, RFC1, SSBP1, RFC2, MSH2	1.30717
GOTERM_MF_DIRECT	GO:0003689~DNA clamp loader activity	0.00188879	RFC4, RFC1, RFC2, RAD17	2.80604
GOTERM_BP_DIRECT	GO:0042276~error-prone translesion synthesis	0.00341276	RFC4, POLE2, RFC1, RFC2, RPS27A	5.67336
INTERPRO	IPR003959:ATPase, AAA-type, core	0.00546969	RFC4, PSMC5, RFC1, PSMC3, RFC2, ORC4, TRIP13	8.37214
GOTERM_CC_DIRECT	GO:0005663~DNA replication factor C complex	0.0143937	RFC4, RFC1, RFC2	18.8139
Annotation Cluster 21	Enrichment Score: 1.7034288926028842
Category	Term	p-value	Genes	FDR <20%
GOTERM_BP_DIRECT	GO:0051297~centrosome organization	0.0048194	UXT, HAUS6, PLK1, HAUS2, HAUS1, CDK5RAP2	7.92238
Annotation Cluster 22	Enrichment Score: 1.6837640324196337
Category	Term	p-value	Genes	FDR <20%
GOTERM_MF_DIRECT	GO:0003678~DNA helicase activity	0.00798413	MCM7, RUVBL1, WRN, MCM3, MCM6	11.3682
UP_KEYWORDS	Helicase	0.0120537	EIF4A3, MCM7, EIF4A2, BRIP1, RUVBL1, WRN, DDX10, HLTF, MCM3, HELLS, MCM6	15.2773
Annotation Cluster 23	Enrichment Score: 1.6642576813656824
Category	Term	p-value	Genes	FDR <20%
GOTERM_BP_DIRECT	GO:1904874~positive regulation of telomerase RNA localization to Cajal body	0.00133889	CCT5, CCT4, RUVBL1, CCT6A, NHP2	2.26302
INTERPRO	IPR017998:Chaperone tailless complex polypeptide 1 (TCP-1)	0.0057283	CCT5, CCT4, HSPD1, CCT6A	8.75123
INTERPRO	IPR027413:GroEL-like equatorial domain	0.0110341	CCT5, CCT4, HSPD1, CCT6A	16.2119
INTERPRO	IPR002423:Chaperonin Cpn60/TCP-1	0.0132635	CCT5, CCT4, HSPD1, CCT6A	19.1727
INTERPRO	IPR027409:GroEL-like apical domain	0.0132635	CCT5, CCT4, HSPD1, CCT6A	19.1727
Annotation Cluster 24	Enrichment Score: 1.6460597910022887
Category	Term	p-value	Genes	FDR <20%
UP_SEQ_FEATURE	domain:CS	0.0125003	NUDCD2, NUDCD1, CACYBP, SUGT1	18.8814
Annotation Cluster 25	Enrichment Score: 1.5056912312941342
Category	Term	p-value	Genes	FDR <20%
UP_KEYWORDS	Protein biosynthesis	0.000763179	EEF1A1, CARS, SECISBP2, EIF5B, LOC255308, DENR, MTIF2, MTIF3, EIF4A2, RARS, HARS2, LARS, FARSB, HARS	1.03831
UP_KEYWORDS	Aminoacyl-tRNA synthetase	0.00556991	CARS, RARS, HARS2, LARS, HARS, FARSB	7.35164
GOTERM_BP_DIRECT	GO:0006418~tRNA aminoacylation for protein translation	0.0110039	CARS, RARS, HARS2, LARS, HARS, FARSB	17.2248
Annotation Cluster 26	Enrichment Score: 1.4539950031094044
Category	Term	p-value	Genes	FDR <20%
GOTERM_BP_DIRECT	GO:0006369~termination of RNA polymerase II transcription	0.00588607	EIF4A3, UPF3B, SNRPD3, NUDT21, ALYREF, SNRPB, SLU7, THOC7	9.59407
GOTERM_BP_DIRECT	GO:0006405~RNA export from nucleus	0.0106391	EIF4A3, UPF3B, ALYREF, SLU7, THOC7, RANBP1, HNRNPA1	16.7017
Annotation Cluster 27	Enrichment Score: 1.4150485651020037
Category	Term	p-value	Genes	FDR <20%
UP_KEYWORDS	4Fe-4S	0.00495851	NUBP1, ETFDH, IREB2, BRIP1, LIAS, PPAT	6.56987
GOTERM_MF_DIRECT	GO:0051539~4 iron, 4 sulfur cluster binding	0.0130904	NUBP1, ETFDH, IREB2, BRIP1, LIAS, PPAT	17.9934
Annotation Cluster 28	Enrichment Score: 1.3252935010452664
Category	Term	p-value	Genes	FDR <20%
INTERPRO	IPR008676:MRG	0.00583971	MORF4L1, MSL3P1, MORF4L2	8.91409
INTERPRO	IPR026541:MRG domain	0.00583971	MORF4L1, MSL3P1, MORF4L2	8.91409
